# Supplementary material for: 3,4,5-Trimeth­oxy-N-(2-methoxy­phen­yl)benzamide
Source: Acta Crystallogr Sect E Struct Rep Online. 2009 Jul 22;65(Pt 8):o1948. doi: 10.1107/S1600536809027974 (PMC2977507; doi:10.1107/S1600536809027974)
Supplement: Supplementary file 2 [file e-65-o1948-Isup2.hkl]

# 
# h,k,l, Fc-squared, Fo-squared, sigma(Fo-squared) and status flag 
# 
data_I
_shelx_title ' C17 H19 N O5 in Pca2(1)' 
_shelx_refln_list_code          4 
_shelx_F_calc_maximum      127.82 
_exptl_crystal_F_000       672.00 
_reflns_d_resolution_high  0.7600 
 
loop_ 
 _symmetry_equiv_pos_as_xyz 
 'x, y, z' 
 '-x, -y, z+1/2' 
 'x+1/2, -y, z' 
 '-x+1/2, y, z+1/2' 
 
_cell_length_a     7.4087 
_cell_length_b    22.5217 
_cell_length_c     9.6811 
_cell_angle_alpha  90.000 
_cell_angle_beta   90.000 
_cell_angle_gamma  90.000 
 
_shelx_F_squared_multiplier     1.000 
 
loop_ 
 _refln_index_h 
 _refln_index_k 
 _refln_index_l 
 _refln_F_squared_calc 
 _refln_F_squared_meas 
 _refln_F_squared_sigma 
 _refln_observed_status 
   2   0   0       70.97       49.32      6.98 o 
   4   0   0      225.98      239.62     10.04 o 
   6   0   0       26.60       21.32      6.20 o 
   8   0   0       13.71       50.99      8.42 o 
   1   1   0     1667.90     1788.82     28.94 o 
   2   1   0     7636.58     8352.25    132.70 o 
   3   1   0       33.90       39.56      2.92 o 
   4   1   0       14.68       33.50      4.80 o 
   5   1   0      314.27      294.12     15.64 o 
   6   1   0       62.26       64.06      4.36 o 
   7   1   0       88.39       85.13      5.46 o 
   8   1   0      328.79      287.87     10.85 o 
   9   1   0       53.12       51.25      6.20 o 
   0   2   0     3083.72     2900.49     76.89 o 
   1   2   0     1116.11     1110.19     19.09 o 
   2   2   0     2203.27     2277.99     37.08 o 
   3   2   0      178.89      139.68      4.23 o 
   4   2   0      771.39      809.93     15.20 o 
   5   2   0       61.30       75.21      8.47 o 
   6   2   0      157.07      184.76      8.21 o 
   7   2   0       10.05       18.64      5.61 o 
   8   2   0       30.63       68.41      6.19 o 
   9   2   0        1.05       -1.64      5.03 o 
   0   3   0        0.23        1.92      1.73 o 
   1   3   0     3235.26     3237.77     47.13 o 
   2   3   0      553.86      535.20      8.90 o 
   3   3   0      177.20      164.23      4.59 o 
   4   3   0      317.53      325.45      7.66 o 
   5   3   0      722.47      662.36     21.90 o 
   6   3   0      448.41      458.73     11.01 o 
   7   3   0      634.83      642.96     41.64 o 
   8   3   0      207.06      183.25      8.79 o 
   9   3   0       13.21       24.39      7.54 o 
   0   4   0     5025.28     4622.37    115.30 o 
   1   4   0     3832.37     3369.46    106.75 o 
   2   4   0     2892.52     2928.34     43.11 o 
   3   4   0        3.44        5.10      1.94 o 
   4   4   0        4.89        7.89      3.35 o 
   5   4   0      586.06      565.54     11.99 o 
   6   4   0      396.84      395.97      9.98 o 
   7   4   0     1497.42     1439.85     29.27 o 
   8   4   0       39.54       55.95      6.35 o 
   9   4   0      194.80      191.10      9.67 o 
   0   5   0      444.93      390.22     11.07 o 
   1   5   0      353.19      304.61      6.57 o 
   2   5   0       34.64       30.00      1.85 o 
   3   5   0        2.74        1.92      2.16 o 
   4   5   0      388.96      391.27     17.64 o 
   5   5   0      836.34      877.61     17.07 o 
   6   5   0       13.05       21.52      5.38 o 
   7   5   0       35.13       46.88      9.91 o 
   8   5   0       62.95       61.34      6.26 o 
   9   5   0      158.50      160.05      8.99 o 
   0   6   0     1764.13     1561.47     39.96 o 
   1   6   0      441.90      371.86      7.88 o 
   2   6   0       95.93       80.06      2.61 o 
   3   6   0     1310.34     1382.36     21.65 o 
   4   6   0     1478.65     1437.51     22.97 o 
   5   6   0      405.04      395.15      9.44 o 
   6   6   0       25.10       28.34      4.19 o 
   7   6   0      150.90      151.97      6.59 o 
   8   6   0        6.22       10.59      5.77 o 
   9   6   0        3.39       22.92      5.85 o 
   0   7   0     5687.01     5066.21    126.41 o 
   1   7   0      917.89      844.79     14.46 o 
   2   7   0      334.98      328.89      6.23 o 
   3   7   0      747.72      784.93     13.20 o 
   4   7   0        2.72        1.88      2.35 o 
   5   7   0        8.80       15.74      3.94 o 
   6   7   0      256.61      243.88      7.58 o 
   7   7   0      455.83      417.63     11.11 o 
   8   7   0       13.27       15.19      5.14 o 
   9   7   0       10.03       14.43      6.44 o 
   0   8   0     4531.01     4319.34    108.15 o 
   1   8   0     1988.15     1735.01     28.49 o 
   2   8   0     1399.16     1389.91     23.66 o 
   3   8   0        4.88        8.00      2.07 o 
   4   8   0        0.90        3.96      2.24 o 
   5   8   0      358.29      335.52      7.75 o 
   6   8   0      148.01      148.86      6.03 o 
   7   8   0        0.94       11.08      8.02 o 
   8   8   0        4.12        5.39      5.05 o 
   9   8   0        6.11        5.26      5.66 o 
   0   9   0     1908.23     1805.50     46.71 o 
   1   9   0       61.64       50.77      2.69 o 
   2   9   0     5849.77     5908.30    105.42 o 
   3   9   0        4.59        4.37      2.04 o 
   4   9   0      529.71      503.50      9.73 o 
   5   9   0       98.73      107.66      4.70 o 
   6   9   0       45.32       42.50      3.67 o 
   7   9   0        2.69        4.21      4.65 o 
   8   9   0       17.07       27.33      6.02 o 
   9   9   0        0.17       -3.29      5.60 o 
   0  10   0     4032.68     3921.33    107.95 o 
   1  10   0      225.16      222.05      4.72 o 
   2  10   0        1.65        4.22      1.75 o 
   3  10   0       33.26       39.51      2.57 o 
   4  10   0       38.88       49.89      3.10 o 
   5  10   0        4.74        3.84      3.53 o 
   6  10   0       40.59       40.16      3.68 o 
   7  10   0      140.60      129.57      7.13 o 
   8  10   0      161.94      141.26      8.06 o 
   9  10   0        5.11        8.41      5.96 o 
   0  11   0      704.50      716.87     22.64 o 
   1  11   0     1759.43     1749.89     27.17 o 
   2  11   0      161.03      162.68      4.57 o 
   3  11   0       32.96       32.49      2.51 o 
   4  11   0       57.49       50.86      3.17 o 
   5  11   0      454.54      393.77      8.78 o 
   6  11   0       20.55       19.39      3.39 o 
   7  11   0       17.51       16.08      3.99 o 
   8  11   0       81.88       79.84     11.91 o 
   9  11   0        4.72        7.40      5.99 o 
   0  12   0      126.43      156.45     13.28 o 
   1  12   0      123.51      119.18      3.48 o 
   2  12   0      599.68      634.92     12.11 o 
   3  12   0       81.15       82.07      3.79 o 
   4  12   0       19.40       20.15      2.79 o 
   5  12   0      136.75      131.74      4.87 o 
   6  12   0       43.22       40.94      3.84 o 
   7  12   0       48.38       44.45      4.80 o 
   8  12   0       12.76       19.40      5.24 o 
   0  13   0      542.55      463.48     21.90 o 
   1  13   0      166.46      161.38      4.49 o 
   2  13   0      900.52      849.78     14.31 o 
   3  13   0      240.20      224.51      7.06 o 
   4  13   0      163.56      160.48      5.03 o 
   5  13   0      219.86      176.10      5.66 o 
   6  13   0       84.23       76.95      4.52 o 
   7  13   0        9.17       10.24      4.23 o 
   8  13   0       14.93       14.73      5.43 o 
   0  14   0     1936.46     1825.61     69.80 o 
   1  14   0      345.64      325.75      7.22 o 
   2  14   0      491.99      474.62      9.04 o 
   3  14   0       25.60       21.68      3.61 o 
   4  14   0      226.65      221.80      6.97 o 
   5  14   0       81.16       58.98      3.85 o 
   6  14   0      197.01      184.38      6.35 o 
   7  14   0      395.33      365.83     10.59 o 
   8  14   0        1.61        5.26      5.28 o 
   0  15   0      431.53      368.13     35.22 o 
   1  15   0       61.37       59.17      3.09 o 
   2  15   0       51.95       55.05      3.05 o 
   3  15   0       67.82       68.05      3.77 o 
   4  15   0      204.12      186.50      6.34 o 
   5  15   0       10.31       13.24      3.12 o 
   6  15   0      154.87      163.71      6.11 o 
   7  15   0      207.91      190.42      7.74 o 
   8  15   0       25.62       24.66      5.82 o 
   0  16   0       48.68       47.81      5.02 o 
   1  16   0       95.25       87.62      5.86 o 
   2  16   0       19.71       15.34      2.57 o 
   3  16   0       64.65       62.06      3.52 o 
   4  16   0       14.42        7.74      2.65 o 
   5  16   0       42.10       37.07      3.60 o 
   6  16   0       19.39       23.73      3.90 o 
   7  16   0       25.03       36.88      5.64 o 
   8  16   0        4.97        8.29      6.64 o 
   0  17   0      567.15      570.52     23.49 o 
   1  17   0        9.08       11.00      2.79 o 
   2  17   0        8.75        6.89      2.64 o 
   3  17   0      127.41      115.49      4.46 o 
   4  17   0      450.07      327.57     10.61 o 
   5  17   0      349.88      313.81     10.50 o 
   6  17   0      482.49      413.62     11.30 o 
   7  17   0       85.64       89.71      7.01 o 
   0  18   0     3433.82     3263.45    121.80 o 
   1  18   0       60.09       45.29      5.00 o 
   2  18   0        3.91        5.03      3.36 o 
   3  18   0       23.99       24.45      3.38 o 
   4  18   0       90.73       99.98      6.40 o 
   5  18   0      164.68      153.13      8.92 o 
   6  18   0        0.15        2.48      4.32 o 
   7  18   0      300.35      278.40     11.00 o 
   0  19   0     1226.38     1230.16     51.89 o 
   1  19   0       36.89       34.41      4.74 o 
   2  19   0      200.83      179.97      8.23 o 
   3  19   0       53.45       54.44      4.72 o 
   4  19   0       10.92       13.97      3.61 o 
   5  19   0        0.55        0.06      3.62 o 
   6  19   0      134.72      143.34      8.65 o 
   7  19   0      122.01      127.74     12.54 o 
   0  20   0      174.25      187.91     15.29 o 
   1  20   0        8.03        7.94      4.30 o 
   2  20   0        0.38        1.38      4.15 o 
   3  20   0        0.03       -1.91      3.60 o 
   4  20   0        8.55       10.07      4.18 o 
   5  20   0        2.60        6.47      5.22 o 
   6  20   0        0.59        6.15      6.12 o 
   7  20   0        9.39       22.38      8.92 o 
   0  21   0     2728.21     2777.42     75.50 o 
   1  21   0       48.96       33.84      6.50 o 
   2  21   0      254.52      247.16     12.80 o 
   3  21   0       32.63       31.32      6.47 o 
   4  21   0       12.39        8.15      5.33 o 
   5  21   0       54.89       59.23      6.85 o 
   6  21   0       48.31       43.36      9.17 o 
   0  22   0     1558.49     1670.98     68.91 o 
   1  22   0       42.29       46.59      7.12 o 
   2  22   0        7.84       19.23      5.84 o 
   3  22   0       68.78       75.15      8.28 o 
   4  22   0        0.13        2.02      5.99 o 
   5  22   0        1.27        0.16      7.52 o 
   6  22   0        4.42       -2.53     10.25 o 
   0  23   0       28.63       51.16     10.07 o 
   1  23   0      217.27      198.54     11.85 o 
   2  23   0       62.72       63.81      8.01 o 
   3  23   0      175.28      173.46     11.46 o 
   4  23   0        6.91        4.23      6.35 o 
   5  23   0       44.39       50.24      8.41 o 
   6  23   0        0.54       10.73     11.10 o 
   0  24   0       13.96       25.09      8.82 o 
   1  24   0       11.81       13.04      6.30 o 
   2  24   0       60.77       58.68      7.74 o 
   3  24   0      106.43      103.77      9.68 o 
   4  24   0      392.96      424.65     19.06 o 
   5  24   0        0.08       12.07      7.57 o 
   0  25   0       48.45       48.27     10.61 o 
   1  25   0        0.00       -3.97      5.86 o 
   2  25   0        7.27       10.20      6.23 o 
   3  25   0        4.56        2.67      6.49 o 
   4  25   0       67.12       87.82      9.68 o 
   5  25   0       22.70       42.65     10.90 o 
   0  26   0       12.46       28.76      9.80 o 
   1  26   0        0.20        6.84      6.30 o 
   2  26   0        0.19       -0.79     12.22 o 
   3  26   0        1.05       11.15      6.82 o 
   4  26   0       61.67       72.78      9.61 o 
   0  27   0       15.63       17.68     10.22 o 
   1  27   0        7.11       15.00     14.50 o 
   2  27   0       55.07       70.11      8.85 o 
   3  27   0       57.05       73.66     15.84 o 
   4  27   0      174.81      242.95     16.61 o 
   0  28   0       19.52       26.95     10.99 o 
   1  28   0        2.56        4.03      6.77 o 
   2  28   0       10.30        5.01      7.19 o 
   3  28   0        0.51       11.17      7.89 o 
   0  29   0       15.39       32.33     11.27 o 
   1  29   0       19.75       16.85      7.84 o 
   2  29   0        0.01       -3.37      7.46 o 
   2   0   1     2053.78     2149.32     39.55 o 
   4   0   1      225.21      229.03      6.93 o 
   6   0   1      102.03      102.45      5.41 o 
   8   0   1      234.44      225.54      9.65 o 
   1   1   1     2431.91     2549.41     37.81 o 
   2   1   1     6652.98     7263.27     81.73 o 
   3   1   1      719.18      736.28     10.05 o 
   4   1   1      106.47      104.30      3.07 o 
   5   1   1      179.97      184.07      5.15 o 
   6   1   1       21.90       28.18      2.80 o 
   7   1   1       29.12       40.81      7.74 o 
   8   1   1      133.35      156.68      5.82 o 
   9   1   1      159.97      151.97      6.10 o 
   1   2   1    16337.09    17478.02    248.32 o 
   2   2   1     2344.30     2395.50     26.21 o 
   3   2   1     1057.38     1075.69     12.67 o 
   4   2   1       30.28       41.11      2.26 o 
   5   2   1      231.30      245.08      6.18 o 
   6   2   1      114.00      105.73      3.57 o 
   7   2   1      361.09      354.98      8.07 o 
   8   2   1      361.12      329.65      8.23 o 
   9   2   1       60.00       61.04      4.59 o 
   1   3   1     4629.60     4616.20     52.02 o 
   2   3   1     5079.99     5400.90     55.54 o 
   3   3   1     1037.17     1079.70     12.73 o 
   4   3   1      375.71      448.27      6.47 o 
   5   3   1      499.12      478.73      7.55 o 
   6   3   1        1.74        7.45      2.42 o 
   7   3   1      165.09      195.88      9.85 o 
   8   3   1       23.97       67.27      8.28 o 
   9   3   1      109.10      110.07      5.49 o 
   1   4   1     1709.94     1620.10     18.97 o 
   2   4   1     2504.89     2480.82     27.13 o 
   3   4   1     1928.10     2065.28     22.18 o 
   4   4   1      812.52      893.99     10.68 o 
   5   4   1      584.24      615.49      9.07 o 
   6   4   1       37.66       45.74      6.92 o 
   7   4   1      104.44      141.15      7.58 o 
   8   4   1       84.03       89.81      4.79 o 
   9   4   1       56.34       63.70      4.66 o 
   1   5   1     3729.50     3506.27     36.16 o 
   2   5   1      610.75      587.63      7.58 o 
   3   5   1      796.67      768.65      9.09 o 
   4   5   1      919.96      990.39     11.69 o 
   5   5   1      383.05      390.05      5.97 o 
   6   5   1      559.70      533.65      8.64 o 
   7   5   1      637.32      594.76     11.25 o 
   8   5   1      225.35      203.83      8.41 o 
   9   5   1       95.38       87.77      6.03 o 
   1   6   1     1940.32     1839.34     19.39 o 
   2   6   1      463.56      436.34      5.98 o 
   3   6   1      589.09      622.69      8.03 o 
   4   6   1      536.60      569.70      7.44 o 
   5   6   1      465.42      475.13      7.20 o 
   6   6   1       88.04      117.23      3.99 o 
   7   6   1       90.35      119.57     10.51 o 
   8   6   1      103.00      108.10      5.10 o 
   9   6   1      104.18      101.52      5.51 o 
   1   7   1      227.11      220.92      3.08 o 
   2   7   1     1069.29     1012.39     11.87 o 
   3   7   1      851.36      887.40     10.87 o 
   4   7   1      164.72      160.21      3.28 o 
   5   7   1       17.22       23.50      2.55 o 
   6   7   1      627.24      609.18      9.11 o 
   7   7   1       23.85       26.03      3.24 o 
   8   7   1       78.49       86.68      4.83 o 
   9   7   1       81.49       95.09      5.35 o 
   1   8   1     2450.15     2248.02     23.66 o 
   2   8   1      818.89      751.94      8.77 o 
   3   8   1      240.87      239.29      4.02 o 
   4   8   1      417.72      433.89      6.45 o 
   5   8   1       42.92       48.54      2.39 o 
   6   8   1       54.69       72.41      4.10 o 
   7   8   1       54.15       52.04      3.60 o 
   8   8   1       66.54       58.97      5.17 o 
   9   8   1      136.41      121.05      5.86 o 
   1   9   1      307.50      299.09      4.51 o 
   2   9   1     2235.76     2307.18     24.56 o 
   3   9   1      250.96      259.50      4.29 o 
   4   9   1      103.99       90.44      2.57 o 
   5   9   1        1.06        1.34      1.86 o 
   6   9   1      286.25      280.36      5.59 o 
   7   9   1       66.50       57.25      3.71 o 
   8   9   1      149.24      133.52      5.60 o 
   9   9   1        2.95       15.26      4.23 o 
   1  10   1     1460.73     1438.10     17.27 o 
   2  10   1      173.07      174.97      3.07 o 
   3  10   1      440.04      419.05      6.39 o 
   4  10   1        1.16        1.59      1.67 o 
   5  10   1        0.37       -1.49      1.79 o 
   6  10   1       15.65       18.24      2.52 o 
   7  10   1       14.13       16.70      2.99 o 
   8  10   1       52.08       54.77      4.69 o 
   9  10   1        5.33        8.83      4.18 o 
   1  11   1      412.21      368.43      5.47 o 
   2  11   1      463.67      440.81      5.83 o 
   3  11   1      533.80      515.30      7.18 o 
   4  11   1        6.56        5.65      1.73 o 
   5  11   1       93.83       84.11      2.92 o 
   6  11   1       54.44       51.37      2.96 o 
   7  11   1       32.01       28.72      3.19 o 
   8  11   1        9.04       17.28      3.73 o 
   9  11   1       96.27       97.17      5.79 o 
   1  12   1       99.16      106.67      2.58 o 
   2  12   1      152.70      140.50      2.97 o 
   3  12   1      171.06      183.11      3.51 o 
   4  12   1       89.73       89.61      2.87 o 
   5  12   1       86.20       75.08      2.84 o 
   6  12   1       65.21       53.76      3.20 o 
   7  12   1       31.83       29.12      3.26 o 
   8  12   1       19.71       16.94      3.81 o 
   1  13   1       93.15      111.41      2.89 o 
   2  13   1      585.97      547.05      7.41 o 
   3  13   1      298.63      308.25      4.87 o 
   4  13   1      129.06      125.02      3.56 o 
   5  13   1       74.87       76.68      2.86 o 
   6  13   1        2.87        6.58      2.45 o 
   7  13   1      152.56      151.23      4.93 o 
   8  13   1       12.07       14.27      3.86 o 
   1  14   1      436.33      447.90      6.92 o 
   2  14   1        7.43        7.36      1.56 o 
   3  14   1      235.60      223.19      4.06 o 
   4  14   1        0.86        0.79      1.77 o 
   5  14   1       55.07       51.15      2.60 o 
   6  14   1       82.64       75.18      3.43 o 
   7  14   1      134.12      126.13      4.70 o 
   8  14   1       58.84       70.12      4.78 o 
   1  15   1       28.19       26.80      1.97 o 
   2  15   1       39.53       39.00      1.97 o 
   3  15   1       15.72       15.26      1.88 o 
   4  15   1      199.75      168.46      3.78 o 
   5  15   1      382.32      319.25      5.94 o 
   6  15   1       25.79       29.93      2.91 o 
   7  15   1       44.52       50.08      4.13 o 
   8  15   1        8.32       10.22      4.23 o 
   1  16   1      379.80      348.83      5.95 o 
   2  16   1      257.79      226.01      4.28 o 
   3  16   1      162.21      150.05      3.85 o 
   4  16   1      118.96       97.10      3.25 o 
   5  16   1       97.41       83.83      3.75 o 
   6  16   1      244.95      214.83      5.52 o 
   7  16   1       36.50       45.74      4.15 o 
   8  16   1       72.50       67.01      5.72 o 
   1  17   1      172.82      170.21      4.63 o 
   2  17   1      413.20      397.44      6.97 o 
   3  17   1       37.33       37.79      2.42 o 
   4  17   1       18.69       14.85      2.34 o 
   5  17   1      238.86      235.30      5.53 o 
   6  17   1       22.16       26.39      3.26 o 
   7  17   1       61.21       56.74      4.83 o 
   1  18   1       23.00       22.10      2.69 o 
   2  18   1       20.30       18.54      2.55 o 
   3  18   1        4.25        4.82      2.27 o 
   4  18   1       81.68       63.50      3.17 o 
   5  18   1       26.92       23.49      3.30 o 
   6  18   1       23.68       26.20      4.02 o 
   7  18   1       19.90       30.75      5.49 o 
   1  19   1      465.27      456.37     10.73 o 
   2  19   1       65.42       64.31      4.28 o 
   3  19   1      123.31      110.13      4.16 o 
   4  19   1       15.80       13.90      2.83 o 
   5  19   1       39.81       37.96      3.64 o 
   6  19   1        0.42        8.64      3.84 o 
   7  19   1      135.48      139.38      7.71 o 
   1  20   1      351.17      344.14     10.54 o 
   2  20   1      160.02      154.70      6.99 o 
   3  20   1      129.80      124.63      5.19 o 
   4  20   1       10.77       10.98      3.03 o 
   5  20   1       67.23       67.20      4.17 o 
   6  20   1        4.30       11.21      4.41 o 
   7  20   1       58.40       75.98      8.46 o 
   1  21   1      252.78      237.12      7.73 o 
   2  21   1      244.57      221.33     13.61 o 
   3  21   1       87.37       86.18      5.85 o 
   4  21   1       43.28       44.57      4.27 o 
   5  21   1       30.88       36.86      4.41 o 
   6  21   1        1.19        5.26      5.23 o 
   1  22   1      152.55      156.96      6.49 o 
   2  22   1      171.65      180.51      7.02 o 
   3  22   1      132.46      125.74      6.88 o 
   4  22   1       26.79       32.75      4.63 o 
   5  22   1        7.80        6.56      4.47 o 
   6  22   1       13.86       26.34      5.93 o 
   1  23   1      299.32      320.14      9.55 o 
   2  23   1       99.20      123.87      6.87 o 
   3  23   1       12.39       15.59      4.48 o 
   4  23   1        1.94        0.26      4.53 o 
   5  23   1       31.85       47.37      9.08 o 
   6  23   1       12.81       12.71      5.91 o 
   1  24   1       54.70       58.01      5.42 o 
   2  24   1      230.70      234.84      9.48 o 
   3  24   1       69.03       84.92      7.35 o 
   4  24   1       55.12       73.67      7.87 o 
   5  24   1       21.50       26.54      5.65 o 
   1  25   1       29.74       33.10      4.94 o 
   2  25   1       59.72       57.57      5.91 o 
   3  25   1      103.53      156.75     16.49 o 
   4  25   1      241.93      259.39     10.61 o 
   5  25   1       75.96       84.22      8.49 o 
   1  26   1       80.99       90.30      6.43 o 
   2  26   1       15.32       24.39      6.33 o 
   3  26   1        6.50       13.29      5.03 o 
   4  26   1       35.06       35.65      6.12 o 
   1  27   1        6.81       11.24      4.81 o 
   2  27   1       18.90       25.41      5.30 o 
   3  27   1       47.16       55.17      6.31 o 
   1  28   1        6.59       18.77      5.32 o 
   2  28   1       62.24       69.77      6.71 o 
   3  28   1       47.24       86.10      9.95 o 
   1  29   1       14.75       13.40      5.47 o 
   0   0   2     7658.37     9567.55    336.23 o 
   2   0   2      349.79      352.34      8.03 o 
   4   0   2     3235.28     3457.96     64.15 o 
   6   0   2      200.35      240.36      8.54 o 
   8   0   2      496.50      476.53     14.53 o 
   0   1   2      606.46      565.16     19.03 o 
   1   1   2     5473.88     6078.31     71.99 o 
   2   1   2      457.46      471.77      6.76 o 
   3   1   2      879.59      974.94     13.89 o 
   4   1   2      782.51      921.10     13.26 o 
   5   1   2       73.71       78.20      2.78 o 
   6   1   2      622.07      569.50     10.33 o 
   7   1   2      213.34      192.55      5.89 o 
   8   1   2      107.01      147.80      8.15 o 
   9   1   2       52.57       55.87      5.18 o 
   0   2   2      176.60      171.99     10.61 o 
   1   2   2     5429.10     5951.02     74.09 o 
   2   2   2      648.26      702.41      9.47 o 
   3   2   2     1312.66     1506.69     18.21 o 
   4   2   2      380.92      424.52      6.88 o 
   5   2   2      128.26      134.12      3.73 o 
   6   2   2       67.96      108.55      7.19 o 
   7   2   2       83.12       97.56      4.28 o 
   8   2   2       88.81       99.67      4.69 o 
   9   2   2      203.04      188.49      6.72 o 
   0   3   2     2695.16     2873.20     51.18 o 
   1   3   2     8313.62     8561.07    104.16 o 
   2   3   2     4383.44     4703.72     72.73 o 
   3   3   2     1611.82     1760.84     21.06 o 
   4   3   2      426.55      444.94      7.05 o 
   5   3   2      238.84      247.02      5.72 o 
   6   3   2      309.61      337.68      7.24 o 
   7   3   2      316.29      285.78      6.77 o 
   8   3   2      138.36      126.28      5.05 o 
   9   3   2       47.10       68.92      4.76 o 
   0   4   2      207.36      178.89      4.43 o 
   1   4   2    13065.28    13878.37    205.91 o 
   2   4   2       33.32       41.87      2.99 o 
   3   4   2      436.17      452.27      6.44 o 
   4   4   2     1081.99     1074.37     12.55 o 
   5   4   2      116.28      135.93      3.86 o 
   6   4   2      460.48      464.79      8.49 o 
   7   4   2       15.86       39.83      3.44 o 
   8   4   2       59.34       77.35      4.31 o 
   9   4   2      130.98      122.59      5.75 o 
   0   5   2     3172.13     3000.67     61.94 o 
   1   5   2     1269.57     1299.56     19.58 o 
   2   5   2     1900.99     1955.83     21.81 o 
   3   5   2     2502.96     2577.62     28.64 o 
   4   5   2       38.48       61.60      4.49 o 
   5   5   2      306.13      291.15      5.24 o 
   6   5   2       37.42       89.26      7.37 o 
   7   5   2      152.90      145.46      4.94 o 
   8   5   2      142.44      138.40      5.50 o 
   9   5   2       10.11       18.39      3.98 o 
   0   6   2     2395.87     2212.92     46.33 o 
   1   6   2      611.87      578.05      7.38 o 
   2   6   2      141.05      128.67      2.43 o 
   3   6   2     1391.59     1430.02     16.58 o 
   4   6   2      802.97      785.71      9.69 o 
   5   6   2      104.68      126.16      3.26 o 
   6   6   2      765.20      697.92     11.32 o 
   7   6   2       85.71       90.39      4.17 o 
   8   6   2        0.85        7.24      3.45 o 
   9   6   2        4.12        9.55      3.87 o 
   0   7   2      113.11       94.89      4.07 o 
   1   7   2      336.06      312.77      4.83 o 
   2   7   2      354.93      378.09      5.25 o 
   3   7   2      209.25      206.03      3.51 o 
   4   7   2     1554.04     1506.49     17.05 o 
   5   7   2      159.44      145.46      3.48 o 
   6   7   2      202.50      242.31      9.54 o 
   7   7   2      162.90      151.51      5.03 o 
   8   7   2       10.24       10.44      3.58 o 
   9   7   2       45.25       36.20      5.48 o 
   0   8   2      437.25      399.22     10.43 o 
   1   8   2     2806.73     2710.08     32.97 o 
   2   8   2      672.78      659.71      7.91 o 
   3   8   2       84.82       79.78      2.37 o 
   4   8   2      110.89      122.08      3.55 o 
   5   8   2        3.23        5.08      1.99 o 
   6   8   2     1325.27     1200.44     17.38 o 
   7   8   2      133.83      129.84      4.78 o 
   8   8   2       20.92       16.15      3.40 o 
   9   8   2       31.96       34.76      4.94 o 
   0   9   2       94.86       86.29      5.04 o 
   1   9   2      189.43      191.48      4.19 o 
   2   9   2      361.95      389.18      5.22 o 
   3   9   2      477.25      486.95      7.18 o 
   4   9   2      949.22      866.61     12.53 o 
   5   9   2       18.01       12.65      2.10 o 
   6   9   2      125.30      142.98      7.31 o 
   7   9   2      158.80      155.52      5.15 o 
   8   9   2       15.94       15.24      3.50 o 
   9   9   2        5.47        9.51      4.12 o 
   0  10   2      701.55      689.00     16.65 o 
   1  10   2     2634.84     2604.44     36.20 o 
   2  10   2        4.35        2.86      1.36 o 
   3  10   2      217.86      194.41      3.55 o 
   4  10   2      203.94      191.27      4.35 o 
   5  10   2      146.56      133.94      3.50 o 
   6  10   2      383.05      359.40      7.00 o 
   7  10   2        4.40        7.85      3.00 o 
   8  10   2        5.89        7.98      3.45 o 
   9  10   2       13.43       14.64      4.34 o 
   0  11   2      470.28      400.49     11.06 o 
   1  11   2     1694.16     1690.86     22.64 o 
   2  11   2      139.19      145.46      2.83 o 
   3  11   2      158.93      148.27      3.14 o 
   4  11   2       31.37       32.05      2.15 o 
   5  11   2      424.73      378.66      6.40 o 
   6  11   2      223.31      211.12      4.95 o 
   7  11   2       37.39       37.91      3.45 o 
   8  11   2        1.35       -3.01      3.40 o 
   0  12   2     1107.82     1126.75     27.60 o 
   1  12   2      306.22      289.36      5.03 o 
   2  12   2      455.85      447.47      6.00 o 
   3  12   2       78.16       84.25      2.48 o 
   4  12   2      162.34      159.81      3.78 o 
   5  12   2       20.37       24.39      2.26 o 
   6  12   2      277.72      268.24      5.66 o 
   7  12   2      102.41       99.06      4.31 o 
   8  12   2        8.32       10.13      4.20 o 
   0  13   2     1234.16     1199.64     32.97 o 
   1  13   2      367.81      353.24      6.45 o 
   2  13   2       53.29       40.26      2.03 o 
   3  13   2       93.30       90.61      2.63 o 
   4  13   2      158.86      150.28      3.58 o 
   5  13   2      119.10      111.51      3.54 o 
   6  13   2      183.35      172.98      4.63 o 
   7  13   2       44.40       45.07      3.65 o 
   8  13   2       28.06       25.87      6.33 o 
   0  14   2      142.36      146.96      5.10 o 
   1  14   2      484.75      396.69      9.65 o 
   2  14   2      104.26      104.31      2.82 o 
   3  14   2      189.74      174.60      3.62 o 
   4  14   2       82.38       74.84      2.79 o 
   5  14   2      145.64      141.38      4.05 o 
   6  14   2      561.36      508.75      9.40 o 
   7  14   2       10.09        6.97      3.33 o 
   8  14   2       11.64       23.17      4.46 o 
   0  15   2     2125.96     2135.19     42.67 o 
   1  15   2      226.79      200.49      5.07 o 
   2  15   2      254.36      230.66      4.63 o 
   3  15   2      320.98      295.78      5.27 o 
   4  15   2       96.87       89.38      3.17 o 
   5  15   2       78.51       85.54      3.54 o 
   6  15   2       61.43       53.03      3.60 o 
   7  15   2       21.54       22.29      3.82 o 
   8  15   2       45.14       50.58      5.09 o 
   0  16   2       15.69       24.42      3.16 o 
   1  16   2       15.18       21.52      2.25 o 
   2  16   2      124.22      107.30      4.00 o 
   3  16   2       15.44       15.02      2.17 o 
   4  16   2       53.76       58.23      3.00 o 
   5  16   2      160.83      147.47      4.43 o 
   6  16   2      379.17      334.63      8.00 o 
   7  16   2       33.89       38.83      4.15 o 
   8  16   2       16.65       21.87      4.77 o 
   0  17   2       85.29       82.52      7.41 o 
   1  17   2     1094.20      963.20     17.09 o 
   2  17   2      205.75      193.71      5.40 o 
   3  17   2      119.08      112.28      3.89 o 
   4  17   2      122.10      100.12      3.89 o 
   5  17   2        3.41        4.21      3.04 o 
   6  17   2       11.23       19.35      3.72 o 
   7  17   2       56.39       58.39      5.05 o 
   0  18   2      719.08      688.08     18.48 o 
   1  18   2     1017.76      992.02     16.12 o 
   2  18   2      177.35      167.31      5.63 o 
   3  18   2       92.41       90.48      3.88 o 
   4  18   2      161.72      146.14      4.62 o 
   5  18   2       20.94       19.58      3.46 o 
   6  18   2       24.91       28.88      3.93 o 
   7  18   2       51.51       57.28      5.98 o 
   0  19   2      292.81      260.71      9.93 o 
   1  19   2      795.38      776.76     13.42 o 
   2  19   2      171.44      168.09      5.79 o 
   3  19   2      207.68      198.02      5.93 o 
   4  19   2       30.77       29.10      3.29 o 
   5  19   2       38.27       43.10      4.18 o 
   6  19   2       12.22       14.27      4.78 o 
   7  19   2       79.50       90.19      6.63 o 
   0  20   2      207.63      220.96     15.70 o 
   1  20   2      235.33      248.12      6.43 o 
   2  20   2      143.65      150.31      5.60 o 
   3  20   2      271.56      250.94      8.12 o 
   4  20   2       29.96       24.66      3.55 o 
   5  20   2        8.92        9.53      4.29 o 
   6  20   2        5.15        9.62      4.89 o 
   7  20   2       39.72       36.29      5.88 o 
   0  21   2     1263.84     1274.62     38.82 o 
   1  21   2       13.44       14.04      3.75 o 
   2  21   2      152.03      155.49      5.83 o 
   3  21   2       23.05       28.79      3.76 o 
   4  21   2       46.50       42.06      3.94 o 
   5  21   2       30.16       35.15      4.93 o 
   6  21   2       93.12       99.34      6.02 o 
   0  22   2       23.17       38.42      6.65 o 
   1  22   2      473.91      454.44     11.71 o 
   2  22   2       36.68       40.37      4.33 o 
   3  22   2      155.34      160.23      6.93 o 
   4  22   2      105.43      106.27      5.55 o 
   5  22   2       14.01       12.67      4.74 o 
   6  22   2       35.49       41.73      6.49 o 
   0  23   2      116.98      137.22      8.22 o 
   1  23   2       93.39       94.30      5.55 o 
   2  23   2       12.71       12.82      3.84 o 
   3  23   2       75.92       82.22      5.89 o 
   4  23   2       21.64       24.35      4.58 o 
   5  23   2       48.10       50.28      5.78 o 
   0  24   2      283.94      311.15     12.43 o 
   1  24   2      161.09      176.42      7.67 o 
   2  24   2       37.11       39.45      4.73 o 
   3  24   2        1.91       16.25      4.36 o 
   4  24   2       27.72       31.80      5.50 o 
   5  24   2        9.37       16.67      5.84 o 
   0  25   2      116.55      113.60      7.81 o 
   1  25   2       64.71       72.61      5.99 o 
   2  25   2       97.99      111.22      6.93 o 
   3  25   2      105.56      112.61      7.24 o 
   4  25   2        7.82        7.16      5.16 o 
   5  25   2        0.43        6.29      6.75 o 
   0  26   2       42.35       54.22      8.21 o 
   1  26   2      115.34      155.57      8.15 o 
   2  26   2       11.94       18.18      4.93 o 
   3  26   2       13.99       22.00      8.90 o 
   4  26   2        2.90       14.72      5.60 o 
   0  27   2       39.95       46.80     10.67 o 
   1  27   2       35.42       44.73      5.64 o 
   2  27   2       37.87       42.21      5.74 o 
   3  27   2       39.29       62.89      6.58 o 
   0  28   2      111.12      128.75     11.06 o 
   1  28   2       77.29      113.04      7.53 o 
   2  28   2       45.57       58.22      6.29 o 
   0  29   2       33.92       52.75      8.86 o 
   1  29   2       41.37       59.43      6.75 o 
   2   0   3     1636.76     1887.24     35.37 o 
   4   0   3      966.18     1049.60     21.86 o 
   6   0   3       75.93       84.81      5.61 o 
   8   0   3      150.58      129.93      8.95 o 
   1   1   3     1021.20     1159.37     14.69 o 
   2   1   3     2467.04     2840.10     36.88 o 
   3   1   3     1097.53     1395.39     19.29 o 
   4   1   3       59.53       85.71      5.19 o 
   5   1   3      139.55      147.80      7.27 o 
   6   1   3       50.12       67.49      5.98 o 
   7   1   3      183.75      166.30      5.54 o 
   8   1   3       27.82       49.42      4.12 o 
   9   1   3      148.43      134.07      5.96 o 
   1   2   3       66.11       68.64      1.80 o 
   2   2   3     1881.41     2073.49     36.24 o 
   3   2   3      602.68      617.48      9.09 o 
   4   2   3       54.28       56.15      2.89 o 
   5   2   3      383.79      388.98     10.73 o 
   6   2   3      271.83      264.62      6.46 o 
   7   2   3       60.94       70.06      4.09 o 
   8   2   3      170.98      169.16      6.31 o 
   9   2   3       91.48      104.37      6.62 o 
   1   3   3      244.43      278.15      4.95 o 
   2   3   3      344.39      325.96      5.39 o 
   3   3   3      258.83      295.30      5.35 o 
   4   3   3       82.62      109.38      6.63 o 
   5   3   3      573.45      568.08      9.90 o 
   6   3   3       26.60       47.99      4.00 o 
   7   3   3      183.06      159.60      5.18 o 
   8   3   3      159.14      158.26      5.55 o 
   9   3   3       25.80       36.83      5.54 o 
   1   4   3      724.41      760.46      8.70 o 
   2   4   3     1935.51     2148.72     23.92 o 
   3   4   3      227.81      251.90      6.59 o 
   4   4   3      706.74      743.52     10.26 o 
   5   4   3      210.36      225.17      5.52 o 
   6   4   3      145.01      147.48      5.39 o 
   7   4   3       18.63       28.94      4.14 o 
   8   4   3       42.01       49.72      3.97 o 
   9   4   3       12.27       17.04      4.08 o 
   1   5   3      878.44      847.19     10.58 o 
   2   5   3      108.21      120.65      3.37 o 
   3   5   3     2105.39     2220.31     28.10 o 
   4   5   3       64.72       83.28      3.71 o 
   5   5   3      183.71      191.65      6.03 o 
   6   5   3      204.40      192.17      5.27 o 
   7   5   3       63.70       59.79      3.80 o 
   8   5   3       69.17       79.12      5.00 o 
   9   5   3       28.23       27.49      4.16 o 
   1   6   3      564.84      556.76      7.41 o 
   2   6   3     1072.55     1143.40     12.84 o 
   3   6   3       72.24       74.99      3.85 o 
   4   6   3       38.58       37.69      2.23 o 
   5   6   3     1546.99     1480.51     18.11 o 
   6   6   3      173.64      182.80      5.19 o 
   7   6   3       85.46       77.77      4.28 o 
   8   6   3      162.41      134.24      5.51 o 
   9   6   3        0.82        1.25      3.80 o 
   1   7   3     1409.73     1524.57     18.09 o 
   2   7   3      223.61      200.26      3.33 o 
   3   7   3     1298.10     1325.48     16.57 o 
   4   7   3      113.78      108.33      3.75 o 
   5   7   3      104.30      146.58      9.80 o 
   6   7   3      118.58      124.18      4.20 o 
   7   7   3       32.82       51.78      4.82 o 
   8   7   3       10.95       17.45      3.49 o 
   9   7   3       21.15       15.21      4.02 o 
   1   8   3      308.10      305.90      5.42 o 
   2   8   3      822.90      802.37      9.94 o 
   3   8   3      664.97      598.77      8.05 o 
   4   8   3      655.72      658.17      8.57 o 
   5   8   3     2439.22     2294.29     26.83 o 
   6   8   3      215.80      205.07      5.50 o 
   7   8   3      338.93      292.23      7.44 o 
   8   8   3        4.14        4.62      3.36 o 
   9   8   3       33.42       34.64      4.57 o 
   1   9   3      466.53      501.40      8.66 o 
   2   9   3       37.69       41.81      2.10 o 
   3   9   3      228.11      211.11      3.80 o 
   4   9   3       44.93       48.51      3.54 o 
   5   9   3      557.30      556.69     18.41 o 
   6   9   3        8.61       13.24      2.94 o 
   7   9   3       33.04       55.52      5.23 o 
   8   9   3      122.21      124.74      5.53 o 
   1  10   3        4.97       15.49      2.07 o 
   2  10   3      141.30      142.84      2.83 o 
   3  10   3      508.77      472.87      9.22 o 
   4  10   3      161.99      169.91      3.87 o 
   5  10   3      173.52      165.37      4.73 o 
   6  10   3       47.47       47.22      3.31 o 
   7  10   3      468.99      400.00      8.46 o 
   8  10   3       23.89       31.42      4.01 o 
   1  11   3     1225.94     1257.94     18.88 o 
   2  11   3      407.02      399.63      5.51 o 
   3  11   3      205.99      195.49      3.89 o 
   4  11   3      122.07      113.05      3.14 o 
   5  11   3      318.12      307.61      5.83 o 
   6  11   3      182.95      182.28      5.38 o 
   7  11   3        8.49        9.56      3.54 o 
   8  11   3        5.89       15.55      4.41 o 
   1  12   3      387.70      352.27      7.04 o 
   2  12   3      134.39      130.33      3.52 o 
   3  12   3       35.31       32.04      2.04 o 
   4  12   3      233.21      227.93      4.44 o 
   5  12   3      943.96      854.34     11.78 o 
   6  12   3       41.71       58.15      3.68 o 
   7  12   3       17.24       15.37      3.56 o 
   8  12   3        7.38       19.08      4.39 o 
   1  13   3      253.36      237.66      6.03 o 
   2  13   3       51.77       48.51      2.37 o 
   3  13   3      156.79      153.94      3.63 o 
   4  13   3      789.43      754.64     10.39 o 
   5  13   3      597.74      546.28      9.56 o 
   6  13   3      166.67      152.27      5.02 o 
   7  13   3        8.20        8.18      3.93 o 
   8  13   3       70.95       61.01      4.95 o 
   1  14   3       10.88       11.38      2.46 o 
   2  14   3      135.75      121.87      3.44 o 
   3  14   3      465.05      419.37      7.03 o 
   4  14   3      163.74      162.44      4.58 o 
   5  14   3      340.75      331.40      7.04 o 
   6  14   3       40.58       45.86      3.91 o 
   7  14   3       20.76       19.15      4.00 o 
   8  14   3       59.52       67.41      5.15 o 
   1  15   3       19.93       17.28      2.70 o 
   2  15   3      634.09      593.58     10.77 o 
   3  15   3      158.92      144.13      4.33 o 
   4  15   3       38.99       37.65      2.85 o 
   5  15   3       14.50       21.55      3.07 o 
   6  15   3       23.18       21.44      3.64 o 
   7  15   3       20.99       21.81      4.06 o 
   8  15   3      305.52      279.97      8.42 o 
   1  16   3      826.03      824.56     13.83 o 
   2  16   3     1027.18      938.32     18.74 o 
   3  16   3      224.51      206.50      5.50 o 
   4  16   3       46.87       47.50      3.34 o 
   5  16   3       54.91       50.75      4.18 o 
   6  16   3       53.58       52.82      4.47 o 
   7  16   3        4.20       10.89      4.98 o 
   1  17   3      253.32      241.43      6.15 o 
   2  17   3      430.25      396.41      8.38 o 
   3  17   3      182.69      176.77      5.18 o 
   4  17   3       11.61       12.76      2.93 o 
   5  17   3       75.63       75.59      4.64 o 
   6  17   3       27.59       29.48      4.51 o 
   7  17   3        0.04        7.15      4.80 o 
   1  18   3      433.58      407.42      8.52 o 
   2  18   3       23.20       22.56      3.32 o 
   3  18   3       35.23       35.39      3.35 o 
   4  18   3       87.08       85.82      4.12 o 
   5  18   3      112.54      104.04      5.27 o 
   6  18   3        4.12        2.75      4.20 o 
   7  18   3       87.93       86.90      6.16 o 
   1  19   3      596.74      553.30     11.58 o 
   2  19   3       72.48       77.15      4.03 o 
   3  19   3      161.99      161.76      5.47 o 
   4  19   3        7.02        7.76      3.06 o 
   5  19   3        0.68        1.65      3.71 o 
   6  19   3       10.89       13.67      4.59 o 
   7  19   3       15.75       21.89      5.35 o 
   1  20   3       81.37       79.31      4.36 o 
   2  20   3       17.68       16.54      3.09 o 
   3  20   3       19.58       28.81      3.46 o 
   4  20   3       12.49       11.42      3.27 o 
   5  20   3      116.20      119.64      5.59 o 
   6  20   3       25.24       29.12      5.43 o 
   1  21   3      105.13       94.05      4.38 o 
   2  21   3      160.94      147.24      5.76 o 
   3  21   3       57.34       58.01      4.40 o 
   4  21   3       48.94       57.69      4.60 o 
   5  21   3       29.97       40.44      4.99 o 
   6  21   3       17.06       25.31      5.50 o 
   1  22   3       39.86       38.42      4.02 o 
   2  22   3      327.01      304.39     12.90 o 
   3  22   3       30.00       25.97      4.00 o 
   4  22   3       96.53      105.74      5.54 o 
   5  22   3       23.31       34.44      5.26 o 
   6  22   3       42.93       57.77      6.17 o 
   1  23   3       29.04       31.07      4.20 o 
   2  23   3       17.01       20.56      4.24 o 
   3  23   3       66.59       64.40      5.29 o 
   4  23   3       48.19       53.36      7.51 o 
   5  23   3       27.69       48.07      5.56 o 
   1  24   3        0.57        1.50      3.79 o 
   2  24   3      150.56      171.73      7.40 o 
   3  24   3       10.32       13.29      4.42 o 
   4  24   3        5.53        5.36      5.96 o 
   5  24   3        0.22       -2.45      5.26 o 
   1  25   3      109.87      117.13      6.34 o 
   2  25   3       42.00       53.43      5.13 o 
   3  25   3      123.36      140.53      7.18 o 
   4  25   3       74.95       87.20      7.22 o 
   1  26   3       61.53       67.40      5.54 o 
   2  26   3        0.64        1.63      4.22 o 
   3  26   3        5.14       10.43      4.99 o 
   4  26   3        8.15       11.05     14.13 o 
   1  27   3        3.05        2.63      4.56 o 
   2  27   3       31.74       42.45      5.81 o 
   3  27   3       69.00       92.16      7.14 o 
   1  28   3       17.48       29.42      5.50 o 
   2  28   3        9.98       19.37      5.65 o 
   0   0   4      232.58      250.84     13.29 o 
   2   0   4     1770.04     2132.46     40.09 o 
   4   0   4      881.36      926.62     21.31 o 
   6   0   4      298.26      235.82      8.71 o 
   8   0   4       72.96       73.61      6.46 o 
   0   1   4      332.28      347.99     22.97 o 
   1   1   4      974.59     1149.64     15.81 o 
   2   1   4     1588.70     1953.38     27.89 o 
   3   1   4      275.26      340.48      6.35 o 
   4   1   4      182.70      182.44      5.53 o 
   5   1   4        0.21        3.37      2.52 o 
   6   1   4       48.47       65.20      3.74 o 
   7   1   4       30.31       22.77      3.42 o 
   8   1   4       59.80       67.09      4.53 o 
   9   1   4       52.59       67.24      4.67 o 
   0   2   4     1266.27     1409.09     47.63 o 
   1   2   4      565.56      684.84      9.49 o 
   2   2   4      892.84     1004.05     13.37 o 
   3   2   4      726.90      808.08     12.19 o 
   4   2   4      102.98      116.94      6.52 o 
   5   2   4       44.35       41.79      3.14 o 
   6   2   4      116.67      124.28      4.62 o 
   7   2   4       16.85       33.72      3.60 o 
   8   2   4       77.44       81.35      4.41 o 
   9   2   4      155.28      142.65      6.20 o 
   0   3   4     1183.09     1299.23     28.73 o 
   1   3   4       92.67      102.34      3.10 o 
   2   3   4      388.84      457.57      6.65 o 
   3   3   4      129.81      147.61      6.86 o 
   4   3   4      416.94      406.20      7.57 o 
   5   3   4       29.78       62.99      8.67 o 
   6   3   4       67.00       68.40      3.82 o 
   7   3   4      187.41      159.89      5.99 o 
   8   3   4        1.18       10.46      3.40 o 
   9   3   4       84.17       98.97      5.96 o 
   0   4   4     1546.83     1734.86     28.91 o 
   1   4   4      830.29      915.67     12.11 o 
   2   4   4      975.20     1118.43     13.24 o 
   3   4   4     2178.85     2349.56     29.66 o 
   4   4   4      117.86      132.81      3.89 o 
   5   4   4      483.55      482.34      8.99 o 
   6   4   4       35.18       35.71      3.31 o 
   7   4   4        9.33       21.09      3.43 o 
   8   4   4       78.46       87.23      5.30 o 
   9   4   4      112.67      111.96      5.73 o 
   0   5   4     2535.19     2749.16     44.70 o 
   1   5   4      477.84      483.86      6.77 o 
   2   5   4      174.88      200.66      4.35 o 
   3   5   4      961.78     1006.69     12.51 o 
   4   5   4      272.52      267.61      5.63 o 
   5   5   4      267.53      278.90      6.11 o 
   6   5   4       38.00       45.61      4.07 o 
   7   5   4       45.85       41.24      3.58 o 
   8   5   4       23.58       27.80      3.68 o 
   9   5   4       43.42       49.95      4.58 o 
   0   6   4     2930.12     3203.00     57.93 o 
   1   6   4      189.75      208.49      3.95 o 
   2   6   4     1785.91     1926.96     20.97 o 
   3   6   4     1166.88     1201.77     14.62 o 
   4   6   4       26.97       36.41      2.37 o 
   5   6   4      348.18      345.49      6.62 o 
   6   6   4        9.55       18.05      4.01 o 
   7   6   4        9.72       13.35      3.20 o 
   8   6   4       59.51       54.38      4.18 o 
   9   6   4        7.77       12.21      3.94 o 
   0   7   4     3632.22     3718.68     66.94 o 
   1   7   4      334.51      339.55      5.51 o 
   2   7   4     1765.09     1781.36     19.54 o 
   3   7   4      340.77      323.00      7.01 o 
   4   7   4       49.94       49.80      2.59 o 
   5   7   4       81.88      102.13      8.07 o 
   6   7   4      253.93      224.87      5.86 o 
   7   7   4       61.10       58.67      4.13 o 
   8   7   4       18.66       25.62      3.67 o 
   0   8   4     1204.47     1279.51     28.98 o 
   1   8   4       41.50       48.99      2.21 o 
   2   8   4      259.25      243.48      3.98 o 
   3   8   4      154.42      145.37      3.16 o 
   4   8   4       15.53       19.94      2.91 o 
   5   8   4      496.25      462.55      7.99 o 
   6   8   4      126.60      117.35      4.28 o 
   7   8   4       19.33       20.57      3.44 o 
   8   8   4       38.26       41.72      4.52 o 
   0   9   4     1204.84     1292.79     29.44 o 
   1   9   4      242.07      237.21      5.08 o 
   2   9   4       59.88       63.49      2.45 o 
   3   9   4       18.90       24.72      1.98 o 
   4   9   4     1359.33     1320.66     17.20 o 
   5   9   4        7.36       18.40      3.86 o 
   6   9   4       47.97       49.74      4.73 o 
   7   9   4       31.72       34.19      3.65 o 
   8   9   4       34.48       41.39      4.28 o 
   0  10   4       74.63       87.09      5.12 o 
   1  10   4       11.53       11.50      2.26 o 
   2  10   4      590.12      629.37      8.84 o 
   3  10   4       26.79       32.17      2.14 o 
   4  10   4      731.40      717.33     10.56 o 
   5  10   4      695.60      669.45     10.46 o 
   6  10   4      264.26      244.56      6.64 o 
   7  10   4       34.82       39.13      3.97 o 
   8  10   4       14.53       14.90      3.90 o 
   0  11   4      974.47      905.27     22.04 o 
   1  11   4      201.48      196.19      5.03 o 
   2  11   4      111.36      101.45      2.99 o 
   3  11   4      480.42      459.80      6.57 o 
   4  11   4      767.11      735.26     10.27 o 
   5  11   4      507.89      464.31      8.20 o 
   6  11   4      217.50      206.12      5.53 o 
   7  11   4      612.02      549.08     15.32 o 
   8  11   4       10.70       16.09      4.35 o 
   0  12   4      244.77      225.41      8.42 o 
   1  12   4       30.66       35.42      2.67 o 
   2  12   4     1010.67      968.73     13.45 o 
   3  12   4      331.00      319.66      5.96 o 
   4  12   4       85.05       76.07      3.62 o 
   5  12   4      111.50      105.19      4.99 o 
   6  12   4      125.94      107.80      4.94 o 
   7  12   4      274.86      269.11      8.13 o 
   8  12   4       48.06       52.00      5.33 o 
   0  13   4        2.95        3.26      3.28 o 
   1  13   4      327.51      324.99      6.99 o 
   2  13   4       12.73       14.79      2.47 o 
   3  13   4     1019.17      948.66     13.80 o 
   4  13   4      642.55      590.88      9.94 o 
   5  13   4        9.30       15.18      3.31 o 
   6  13   4      206.80      184.28      6.07 o 
   7  13   4       38.04       48.07      5.67 o 
   8  13   4      198.04      176.55      7.76 o 
   0  14   4      155.86      162.21      9.46 o 
   1  14   4      178.18      162.80      4.79 o 
   2  14   4      491.12      457.42      9.04 o 
   3  14   4      846.65      807.90     13.21 o 
   4  14   4       25.29       24.47      3.47 o 
   5  14   4       34.51       38.72      3.70 o 
   6  14   4       54.32       62.28      4.75 o 
   7  14   4       49.95       50.21      4.89 o 
   8  14   4       25.65       34.95      5.68 o 
   0  15   4     1338.62     1301.32     30.80 o 
   1  15   4      222.03      202.66      5.50 o 
   2  15   4      620.70      586.58     10.93 o 
   3  15   4      377.35      371.03      7.78 o 
   4  15   4      106.76       95.26      5.25 o 
   5  15   4       15.65       19.78      4.04 o 
   6  15   4        7.56       16.61      5.41 o 
   7  15   4       46.73       41.28      5.36 o 
   0  16   4      316.08      288.24     10.33 o 
   1  16   4      325.90      302.27      7.60 o 
   2  16   4      804.84      751.09     13.27 o 
   3  16   4        2.32        7.10      2.72 o 
   4  16   4       54.83       56.21      4.63 o 
   5  16   4       10.61        8.22      3.91 o 
   6  16   4       13.26       17.81      4.97 o 
   7  16   4       44.18       57.67      5.67 o 
   0  17   4      449.92      384.52     12.48 o 
   1  17   4      105.88       93.06      4.35 o 
   2  17   4        8.73        7.79      2.99 o 
   3  17   4      478.05      450.30      9.53 o 
   4  17   4       32.11       30.18      3.82 o 
   5  17   4       31.63       34.81      4.54 o 
   6  17   4        6.46       11.61      4.42 o 
   7  17   4       23.57       30.22      5.27 o 
   0  18   4      150.22      129.85      7.09 o 
   1  18   4       53.98       44.46      3.37 o 
   2  18   4      232.59      212.01      6.08 o 
   3  18   4       19.28       21.01      3.33 o 
   4  18   4       88.86       77.72      4.65 o 
   5  18   4       77.51       78.15      5.39 o 
   6  18   4       53.82       67.20      5.77 o 
   7  18   4       42.47       47.85      5.74 o 
   0  19   4       24.74       16.91      5.30 o 
   1  19   4      161.12      134.57      4.95 o 
   2  19   4      263.48      241.23      6.64 o 
   3  19   4      133.34      132.25      5.23 o 
   4  19   4      137.12      137.65      5.75 o 
   5  19   4       23.13       25.48      4.57 o 
   6  19   4       24.42       34.21      5.14 o 
   0  20   4       12.44        4.70      4.24 o 
   1  20   4       19.99       19.30      3.13 o 
   2  20   4       58.56       67.25      4.10 o 
   3  20   4      115.94      115.04      5.10 o 
   4  20   4       14.62       21.65      4.19 o 
   5  20   4       15.65       19.95      4.54 o 
   6  20   4       11.24       17.90      4.96 o 
   0  21   4       28.95       25.21      4.78 o 
   1  21   4        3.11        2.55      2.94 o 
   2  21   4      157.76      150.17      5.52 o 
   3  21   4       11.79       16.49      4.47 o 
   4  21   4       98.53      111.02      5.95 o 
   5  21   4        3.49        6.86      4.47 o 
   6  21   4       89.91      104.45      7.26 o 
   0  22   4       26.28       16.24      4.76 o 
   1  22   4       21.39       19.02      3.40 o 
   2  22   4      103.54      105.80      4.93 o 
   3  22   4       51.27       60.51      4.77 o 
   4  22   4       73.63       83.24      6.02 o 
   5  22   4       41.03       51.05      6.36 o 
   0  23   4        5.06        3.33      4.94 o 
   1  23   4        2.66        5.46      3.48 o 
   2  23   4       19.88       21.73      3.94 o 
   3  23   4      140.85      170.23      9.18 o 
   4  23   4      161.94      184.42      8.15 o 
   5  23   4       41.41       46.50      6.52 o 
   0  24   4       18.10       21.51      5.61 o 
   1  24   4       48.67       50.02      5.37 o 
   2  24   4       67.81       75.04      5.58 o 
   3  24   4       44.92       54.44      5.31 o 
   4  24   4       24.70       27.03      6.17 o 
   0  25   4      251.88      281.89     12.27 o 
   1  25   4       35.25       42.82      5.39 o 
   2  25   4       86.85      102.45      6.31 o 
   3  25   4       56.44       60.90      5.76 o 
   4  25   4        5.52        9.14      5.51 o 
   0  26   4       43.24       73.58      7.28 o 
   1  26   4       17.67       26.69      4.56 o 
   2  26   4       58.51       70.14      5.90 o 
   3  26   4       36.49       31.73      6.03 o 
   0  27   4      164.21      184.85     10.49 o 
   1  27   4        0.68       -1.20      4.21 o 
   2  27   4       38.85       48.36      5.52 o 
   0  28   4       52.81       75.37      7.86 o 
   2   0   5      200.33      224.69      8.72 o 
   4   0   5      288.38      299.09      9.10 o 
   6   0   5      607.53      521.85     14.29 o 
   8   0   5      118.97      116.13      7.48 o 
   1   1   5        3.06        3.68      2.30 o 
   2   1   5      680.13      813.57     13.03 o 
   3   1   5      394.12      447.36      7.95 o 
   4   1   5       62.91       85.28      4.40 o 
   5   1   5       56.23       49.31      3.69 o 
   6   1   5       79.94      136.27     11.92 o 
   7   1   5       46.76       44.40      3.91 o 
   8   1   5       27.88       41.41      5.33 o 
   1   2   5      343.20      387.17      6.75 o 
   2   2   5      633.13      747.91     10.61 o 
   3   2   5      267.43      301.39      6.53 o 
   4   2   5      357.05      320.22      6.68 o 
   5   2   5      186.46      176.14      5.13 o 
   6   2   5      285.52      257.52      6.67 o 
   7   2   5       58.49       68.73      6.31 o 
   8   2   5        0.27        5.94      3.65 o 
   1   3   5     1318.61     1559.65     21.19 o 
   2   3   5      511.78      583.09      7.78 o 
   3   3   5      530.79      511.05     11.01 o 
   4   3   5      107.19      107.24      4.23 o 
   5   3   5       33.80       51.47      3.60 o 
   6   3   5       84.14       93.64      5.70 o 
   7   3   5      204.77      174.75      5.88 o 
   8   3   5       50.03       43.92      3.97 o 
   1   4   5     1770.52     2131.27     30.30 o 
   2   4   5       22.99       29.86      2.09 o 
   3   4   5      427.05      460.08     11.19 o 
   4   4   5      111.10      111.60      4.34 o 
   5   4   5       25.24       49.12      5.64 o 
   6   4   5      231.63      221.04      6.16 o 
   7   4   5       28.52       38.25      4.03 o 
   8   4   5       29.92       28.37      3.80 o 
   1   5   5      518.74      536.58      7.67 o 
   2   5   5      751.97      776.13     11.85 o 
   3   5   5      432.74      435.02      6.91 o 
   4   5   5      115.85      117.85      3.98 o 
   5   5   5      230.93      213.43      5.42 o 
   6   5   5        2.10       13.72      3.78 o 
   7   5   5        5.30        3.42      3.16 o 
   8   5   5       14.74       24.77      3.85 o 
   1   6   5      500.83      541.19      7.69 o 
   2   6   5       65.56       65.86      2.29 o 
   3   6   5      347.93      327.35      5.52 o 
   4   6   5      115.55      120.85      3.89 o 
   5   6   5      245.17      241.10      5.92 o 
   6   6   5       28.89       32.08      3.31 o 
   7   6   5       56.68       61.00      4.07 o 
   8   6   5       70.41       74.29      4.83 o 
   1   7   5      318.58      315.12      5.45 o 
   2   7   5      193.20      221.83      3.92 o 
   3   7   5       78.12       84.79      3.12 o 
   4   7   5      248.87      260.47      6.57 o 
   5   7   5      101.39       99.19      3.85 o 
   6   7   5       40.31       42.61      3.45 o 
   7   7   5       91.99       99.48      5.70 o 
   8   7   5       66.93       70.92      4.84 o 
   1   8   5      414.94      465.39      7.86 o 
   2   8   5      125.84      112.73      3.02 o 
   3   8   5       20.63       23.40      2.23 o 
   4   8   5      695.89      683.67     10.39 o 
   5   8   5      122.36      123.00      4.36 o 
   6   8   5       20.46       13.77      3.20 o 
   7   8   5      177.43      179.01      6.10 o 
   8   8   5       58.13       59.74      5.06 o 
   1   9   5      379.65      349.02      6.06 o 
   2   9   5       25.95       24.56      2.11 o 
   3   9   5      164.48      175.10      3.73 o 
   4   9   5     1779.59     1737.71     23.47 o 
   5   9   5      634.08      598.12      9.83 o 
   6   9   5       20.46       29.07      3.27 o 
   7   9   5        7.35       16.57      3.93 o 
   8   9   5      157.25      146.85      7.06 o 
   1  10   5       17.46       18.68      2.32 o 
   2  10   5       22.69       23.18      2.17 o 
   3  10   5      256.73      243.94      4.76 o 
   4  10   5     1317.92     1263.46     17.98 o 
   5  10   5      499.80      464.93      8.87 o 
   6  10   5      196.12      173.73      5.58 o 
   7  10   5       10.25       19.57      4.16 o 
   8  10   5        9.84       15.82      4.80 o 
   1  11   5      277.72      252.22      6.02 o 
   2  11   5      134.51      127.65      4.31 o 
   3  11   5      907.52      877.14     12.27 o 
   4  11   5      288.78      299.61      7.18 o 
   5  11   5       20.91       28.58      4.02 o 
   6  11   5      164.78      153.16      5.78 o 
   7  11   5      132.97      130.14      6.08 o 
   8  11   5        8.77       15.16      4.47 o 
   1  12   5      386.00      353.00      7.57 o 
   2  12   5        7.58        9.34      2.73 o 
   3  12   5      368.90      367.88      7.11 o 
   4  12   5     1024.66      939.54     16.54 o 
   5  12   5      596.66      564.77     10.92 o 
   6  12   5      156.56      144.69      6.16 o 
   7  12   5      110.00      101.81      6.21 o 
   8  12   5        9.57       12.58      4.79 o 
   1  13   5       70.26       71.98      3.59 o 
   2  13   5      142.73      137.39      4.78 o 
   3  13   5      854.34      821.67     13.51 o 
   4  13   5      377.93      383.08      9.02 o 
   5  13   5       99.59       96.61      5.62 o 
   6  13   5      171.60      188.98      7.63 o 
   7  13   5       97.55       80.34      5.93 o 
   1  14   5      483.97      435.36      8.90 o 
   2  14   5      839.37      783.59     13.74 o 
   3  14   5      359.60      354.33      8.38 o 
   4  14   5      144.32      134.76      5.48 o 
   5  14   5       38.35       37.13      4.59 o 
   6  14   5      116.65      104.90      6.16 o 
   7  14   5      164.76      158.67      7.53 o 
   1  15   5      185.06      166.32      5.17 o 
   2  15   5      279.82      275.24      6.92 o 
   3  15   5       36.74       32.88      4.23 o 
   4  15   5      204.71      196.06      6.47 o 
   5  15   5        7.80        9.82      4.25 o 
   6  15   5        0.55        3.93      4.90 o 
   7  15   5       19.20       34.90      5.21 o 
   1  16   5      219.58      199.10      5.75 o 
   2  16   5       43.24       45.94      3.50 o 
   3  16   5       20.64       22.09      3.36 o 
   4  16   5       43.60       47.34      4.25 o 
   5  16   5       98.63       86.40      5.74 o 
   6  16   5      111.85      124.90      6.70 o 
   7  16   5       11.16       24.95      5.38 o 
   1  17   5       16.41       17.32      3.06 o 
   2  17   5       16.10        9.14      3.03 o 
   3  17   5      287.96      289.57      8.36 o 
   4  17   5       55.37       53.22      4.45 o 
   5  17   5        7.24        9.71      4.83 o 
   6  17   5      111.60      115.31      6.73 o 
   7  17   5       81.77       86.46      6.78 o 
   1  18   5      262.87      232.94      7.29 o 
   2  18   5      155.19      147.64      5.39 o 
   3  18   5      109.23      104.80      5.41 o 
   4  18   5        1.77        4.83      3.72 o 
   5  18   5       11.20       12.19      4.49 o 
   6  18   5      110.29      133.70      7.20 o 
   1  19   5      194.33      172.57      5.77 o 
   2  19   5        5.89        4.00      3.00 o 
   3  19   5       29.22       26.62      4.18 o 
   4  19   5       28.30       30.63      4.50 o 
   5  19   5       30.80       31.17      5.62 o 
   6  19   5      106.11      125.46      7.06 o 
   1  20   5        7.31        6.29      3.09 o 
   2  20   5       69.11       68.66      4.27 o 
   3  20   5       99.15      100.17      6.16 o 
   4  20   5       20.83       17.43      4.39 o 
   5  20   5       64.16       71.66      5.78 o 
   6  20   5       74.17       97.15      6.71 o 
   1  21   5      155.12      161.40      5.79 o 
   2  21   5        6.73        4.34      3.23 o 
   3  21   5       15.42       18.69      4.22 o 
   4  21   5        3.98        4.40      4.18 o 
   5  21   5      223.10      247.04      9.76 o 
   1  22   5       41.07       43.20      3.95 o 
   2  22   5       21.95       19.73      3.56 o 
   3  22   5       22.11       24.17      4.35 o 
   4  22   5       36.22       46.88      5.06 o 
   5  22   5       14.35       21.57      5.60 o 
   1  23   5        8.35        8.42      3.45 o 
   2  23   5      159.56      178.25      6.34 o 
   3  23   5        4.98        5.46      4.94 o 
   4  23   5       40.60       50.67      7.60 o 
   1  24   5        6.32        9.52      3.81 o 
   2  24   5        1.31        3.03      3.81 o 
   3  24   5        3.98        5.55      4.69 o 
   4  24   5       30.60       56.61      8.98 o 
   1  25   5       34.24       39.17      4.89 o 
   2  25   5       46.15       49.09      5.12 o 
   3  25   5      109.57      113.56      7.69 o 
   1  26   5       83.46      100.51      6.36 o 
   2  26   5       24.40       26.81      4.89 o 
   1  27   5       11.77       17.67      4.85 o 
   0   0   6      137.36      158.59     12.25 o 
   2   0   6      459.32      495.80     12.12 o 
   4   0   6      165.54      184.18     11.21 o 
   6   0   6      269.02      218.88      8.78 o 
   8   0   6       54.23       46.29      6.26 o 
   0   1   6      812.83      927.74     27.77 o 
   1   1   6       79.29       81.15      3.72 o 
   2   1   6       39.14       61.63      3.46 o 
   3   1   6      136.27      144.71      4.36 o 
   4   1   6      336.75      330.73      7.04 o 
   5   1   6      277.82      226.54      5.98 o 
   6   1   6       23.21       38.08      8.53 o 
   7   1   6       71.83       68.44      5.00 o 
   8   1   6       16.52       16.73      3.97 o 
   0   2   6      246.38      289.82     10.34 o 
   1   2   6      208.89      254.25      6.31 o 
   2   2   6      114.96      158.38      3.92 o 
   3   2   6      110.41      128.44      5.33 o 
   4   2   6       41.07       62.70      6.75 o 
   5   2   6       84.95       88.82      4.55 o 
   6   2   6       10.41        6.05      3.15 o 
   7   2   6       35.72       43.35      4.04 o 
   8   2   6       53.72       42.02      4.36 o 
   0   3   6      135.07      149.90      7.00 o 
   1   3   6      542.02      601.93      9.13 o 
   2   3   6      572.41      631.83      8.93 o 
   3   3   6      606.48      667.04     10.99 o 
   4   3   6       80.01       92.08      9.08 o 
   5   3   6       14.93       20.62      3.12 o 
   6   3   6       13.78       20.24      3.35 o 
   7   3   6       32.03       41.42      5.72 o 
   8   3   6        9.12       14.67      3.76 o 
   0   4   6       19.72       23.55      3.91 o 
   1   4   6      303.85      350.98      7.06 o 
   2   4   6      146.13      168.48      3.78 o 
   3   4   6      100.46      109.46      3.76 o 
   4   4   6      865.43      836.53     13.50 o 
   5   4   6       47.73       43.52      3.70 o 
   6   4   6       35.96       36.18      3.61 o 
   7   4   6       68.82       66.15      4.46 o 
   8   4   6       32.27       37.91      4.16 o 
   0   5   6       98.51       97.11      4.34 o 
   1   5   6      487.04      535.33      9.58 o 
   2   5   6      206.45      193.27      4.56 o 
   3   5   6       23.03       26.61      2.77 o 
   4   5   6      291.63      333.73     10.84 o 
   5   5   6       41.51       47.22      4.03 o 
   6   5   6       47.41       48.82      3.74 o 
   7   5   6       42.42       51.87      4.17 o 
   8   5   6        1.91       16.24      3.81 o 
   0   6   6     1239.27     1358.01     43.99 o 
   1   6   6      228.41      222.09      4.45 o 
   2   6   6      296.07      300.29      5.39 o 
   3   6   6       10.40       17.37      2.90 o 
   4   6   6      864.58      805.35     11.92 o 
   5   6   6      144.63      129.05      4.56 o 
   6   6   6       14.69       22.81      3.84 o 
   7   6   6       10.27       11.01      3.91 o 
   8   6   6       79.50       90.67      6.37 o 
   0   7   6       57.25       62.04      4.51 o 
   1   7   6      171.34      187.42      4.63 o 
   2   7   6       12.81       13.65      2.30 o 
   3   7   6     1201.95     1178.59     15.67 o 
   4   7   6      138.22      149.54      5.85 o 
   5   7   6       38.04       43.79      3.30 o 
   6   7   6      256.94      230.93      6.27 o 
   7   7   6       42.91       39.70      4.39 o 
   8   7   6      124.77      129.35      6.45 o 
   0   8   6       27.37       25.42      3.93 o 
   1   8   6      345.70      342.98      6.63 o 
   2   8   6      562.98      544.93      8.39 o 
   3   8   6      743.15      720.21     10.69 o 
   4   8   6      516.71      463.43     10.54 o 
   5   8   6       45.52       50.42      3.68 o 
   6   8   6      154.37      175.80      6.36 o 
   7   8   6       25.99       32.48      4.29 o 
   8   8   6       31.19       40.56      5.07 o 
   0   9   6     1127.69     1124.63     28.86 o 
   1   9   6       54.85       55.14      2.82 o 
   2   9   6       23.58       28.05      2.68 o 
   3   9   6       64.90       79.44      3.56 o 
   4   9   6      238.24      224.47      6.27 o 
   5   9   6       28.45       28.02      3.46 o 
   6   9   6      303.44      289.57      9.62 o 
   7   9   6       23.59       21.05      4.30 o 
   8   9   6      183.36      180.90      8.08 o 
   0  10   6       35.91       32.30      4.02 o 
   1  10   6       46.77       44.62      2.93 o 
   2  10   6      237.09      223.26      5.52 o 
   3  10   6     1535.75     1509.67     22.16 o 
   4  10   6      337.20      322.79      8.30 o 
   5  10   6       66.34       61.47      4.57 o 
   6  10   6       96.70       99.35      5.52 o 
   7  10   6       61.74       61.24      6.04 o 
   0  11   6       30.00       28.06      4.43 o 
   1  11   6      129.90      113.89      4.94 o 
   2  11   6      138.98      130.41      4.79 o 
   3  11   6      852.98      833.00     13.87 o 
   4  11   6      382.31      376.16      9.11 o 
   5  11   6       55.08       50.45      4.43 o 
   6  11   6       68.64       62.38      4.92 o 
   7  11   6        4.43        4.05      4.46 o 
   0  12   6      296.71      280.02     10.20 o 
   1  12   6       66.54       64.98      3.61 o 
   2  12   6      228.94      224.64      6.74 o 
   3  12   6      726.39      698.53     14.23 o 
   4  12   6       70.87       82.47      5.45 o 
   5  12   6      159.86      149.26      6.91 o 
   6  12   6       82.39       79.60      5.80 o 
   7  12   6      122.41      126.94      7.60 o 
   0  13   6       89.60       66.22      5.44 o 
   1  13   6       40.87       41.64      3.28 o 
   2  13   6       63.09       58.91      5.36 o 
   3  13   6       73.28       67.65      4.57 o 
   4  13   6      401.30      384.72     10.81 o 
   5  13   6       17.38       17.44      4.47 o 
   6  13   6       51.21       52.81      5.36 o 
   7  13   6      110.71      107.54      6.83 o 
   0  14   6      256.46      255.67      9.98 o 
   1  14   6      194.80      180.70      5.51 o 
   2  14   6        8.04        4.98      2.92 o 
   3  14   6      118.79      110.85      5.42 o 
   4  14   6      332.58      341.95      9.90 o 
   5  14   6       19.93       22.16      4.57 o 
   6  14   6        3.60        9.70      4.61 o 
   7  14   6       10.25       20.47      5.32 o 
   0  15   6      604.37      517.16     23.31 o 
   1  15   6      160.12      144.55      5.07 o 
   2  15   6       10.83        8.41      2.98 o 
   3  15   6       63.27       58.62      4.49 o 
   4  15   6      267.44      249.68      8.53 o 
   5  15   6        2.86        3.98      4.30 o 
   6  15   6       38.06       42.50      5.34 o 
   7  15   6        4.48       13.25      5.57 o 
   0  16   6      318.43      274.03     16.95 o 
   1  16   6      466.82      403.70      8.97 o 
   2  16   6      293.50      273.16      7.25 o 
   3  16   6        1.87        3.06      3.32 o 
   4  16   6       57.51       57.67      5.65 o 
   5  16   6        6.27       10.06      4.53 o 
   6  16   6       27.16       34.64      5.29 o 
   0  17   6      444.73      388.97     13.33 o 
   1  17   6       67.03       62.64      3.91 o 
   2  17   6       46.49       40.32      3.69 o 
   3  17   6       51.03       45.98      4.35 o 
   4  17   6       38.58       38.58      5.35 o 
   5  17   6      113.85      124.63      6.73 o 
   6  17   6       13.06       13.69      5.07 o 
   0  18   6      179.70      176.61      8.79 o 
   1  18   6       38.47       38.07      3.76 o 
   2  18   6      187.92      185.35      6.19 o 
   3  18   6      130.67      127.08      6.03 o 
   4  18   6       60.84       51.20      5.65 o 
   5  18   6       26.10       28.55      5.00 o 
   6  18   6        6.63       10.35      5.06 o 
   0  19   6      380.94      353.84     13.03 o 
   1  19   6        2.98        3.25      3.19 o 
   2  19   6      164.04      161.40      5.86 o 
   3  19   6        0.92        0.79      4.59 o 
   4  19   6        8.59        9.21      4.85 o 
   5  19   6       47.04       54.87      6.00 o 
   0  20   6      418.26      389.01     13.89 o 
   1  20   6       29.88       29.35      3.67 o 
   2  20   6       57.99       58.35      4.50 o 
   3  20   6       43.14       51.73      4.75 o 
   4  20   6       13.10       14.46      5.03 o 
   5  20   6       57.19       74.86      6.60 o 
   0  21   6      193.68      210.81     10.18 o 
   1  21   6      165.41      169.36      6.56 o 
   2  21   6       85.13       86.98      4.85 o 
   3  21   6       47.52       50.20      4.84 o 
   4  21   6       13.08       20.16      5.32 o 
   5  21   6       26.96       35.42      6.14 o 
   0  22   6       28.91       24.39      5.11 o 
   1  22   6       19.03       20.45      3.73 o 
   2  22   6       38.01       39.44      4.58 o 
   3  22   6       42.54       47.57      5.46 o 
   4  22   6       22.07       27.86      5.77 o 
   0  23   6      289.02      309.59     11.22 o 
   1  23   6       26.62       30.80      3.94 o 
   2  23   6       20.29       21.82      4.27 o 
   3  23   6       20.23       24.83      4.58 o 
   4  23   6        4.07        7.48      5.57 o 
   0  24   6       15.99       24.32      5.86 o 
   1  24   6       81.38       97.15      5.55 o 
   2  24   6        8.59       14.10      4.23 o 
   3  24   6        5.41       17.27      4.89 o 
   0  25   6        5.70        8.44      5.71 o 
   1  25   6       11.51       16.41      4.30 o 
   2  25   6       50.93       64.42      5.86 o 
   0  26   6        8.97       13.23      6.14 o 
   2   0   7        2.74       28.09     12.77 o 
   4   0   7      148.50      143.19      6.74 o 
   6   0   7       19.28       16.71      5.00 o 
   8   0   7      201.33      182.07      9.54 o 
   1   1   7      104.29      122.30      4.76 o 
   2   1   7      552.27      569.55     11.32 o 
   3   1   7      887.50      867.07     14.76 o 
   4   1   7        1.06       15.69      2.96 o 
   5   1   7      162.26      151.85      8.39 o 
   6   1   7       36.33       33.86      3.74 o 
   7   1   7      215.67      197.77      6.57 o 
   8   1   7       22.13       43.93      5.21 o 
   1   2   7       52.91       66.14      3.92 o 
   2   2   7       95.16      116.95      4.73 o 
   3   2   7        6.53       10.96      3.75 o 
   4   2   7       76.66       78.57      4.16 o 
   5   2   7      380.26      312.34      7.39 o 
   6   2   7        0.90       15.29      4.35 o 
   7   2   7       59.81       79.29      6.01 o 
   8   2   7        4.61       19.71      4.29 o 
   1   3   7      578.17      602.96     10.78 o 
   2   3   7      294.87      319.16      7.72 o 
   3   3   7       20.90       24.46      3.12 o 
   4   3   7      105.86       89.61      4.00 o 
   5   3   7       66.96       83.31      7.27 o 
   6   3   7      101.27       90.44      4.61 o 
   7   3   7       83.05       93.36      5.73 o 
   8   3   7       62.60       63.43      4.72 o 
   1   4   7        2.17        2.50      2.61 o 
   2   4   7      235.70      233.85      5.60 o 
   3   4   7      300.61      272.34      7.27 o 
   4   4   7      102.71      103.24      4.25 o 
   5   4   7       63.69       60.83      4.10 o 
   6   4   7      124.38      124.11      5.59 o 
   7   4   7       99.77      115.27      5.12 o 
   8   4   7       40.22       41.29      6.43 o 
   1   5   7      261.37      278.06      8.00 o 
   2   5   7      305.54      316.12      7.14 o 
   3   5   7      103.41      110.53      4.09 o 
   4   5   7      159.14      173.03      5.30 o 
   5   5   7      321.67      289.09      7.13 o 
   6   5   7      242.35      226.52      7.64 o 
   7   5   7      137.85      122.48      7.89 o 
   1   6   7      228.48      225.44      4.83 o 
   2   6   7      449.09      435.02      7.81 o 
   3   6   7      524.72      476.24      8.65 o 
   4   6   7       30.87       40.79      6.32 o 
   5   6   7      153.22      163.72      5.65 o 
   6   6   7        7.02       32.56      6.42 o 
   7   6   7       15.70       30.81      4.16 o 
   1   7   7       74.75       69.99      3.29 o 
   2   7   7     1470.76     1450.91     21.00 o 
   3   7   7      259.23      257.98      6.91 o 
   4   7   7      101.55       85.66      4.12 o 
   5   7   7      324.90      307.37      7.64 o 
   6   7   7      209.23      198.92      6.49 o 
   7   7   7       47.55       42.55      6.60 o 
   1   8   7       22.65       16.61      2.55 o 
   2   8   7      286.38      275.25      6.50 o 
   3   8   7      456.72      415.57      9.15 o 
   4   8   7       37.44       38.45      4.15 o 
   5   8   7      328.91      292.74      8.97 o 
   6   8   7       74.79       80.51      6.16 o 
   7   8   7       45.35       53.67      5.51 o 
   1   9   7        6.90       10.71      2.73 o 
   2   9   7        2.65        1.08      3.34 o 
   3   9   7      282.06      276.81      8.11 o 
   4   9   7      366.39      347.27      8.89 o 
   5   9   7       94.29      113.65      5.69 o 
   6   9   7      127.72      131.57      6.65 o 
   7   9   7       48.25       50.23      6.21 o 
   1  10   7       33.07       29.35      3.18 o 
   2  10   7      109.83      105.11      5.36 o 
   3  10   7      493.39      474.49     12.53 o 
   4  10   7      473.10      457.14     10.53 o 
   5  10   7      164.97      159.25      7.13 o 
   6  10   7      134.08      147.09      9.70 o 
   7  10   7        9.91       22.09      5.51 o 
   1  11   7       79.47       66.03      3.86 o 
   2  11   7       32.90       33.00      4.11 o 
   3  11   7      109.09      110.24      6.38 o 
   4  11   7       84.67       85.52      5.61 o 
   5  11   7      807.63      754.77     16.59 o 
   6  11   7      100.90       99.05      6.51 o 
   7  11   7       30.06       41.02      6.06 o 
   1  12   7      122.53      134.97      4.93 o 
   2  12   7       58.60       65.41      4.68 o 
   3  12   7      537.47      533.17     13.74 o 
   4  12   7      341.14      330.24      9.88 o 
   5  12   7       11.50       32.82      4.98 o 
   6  12   7       23.49       30.26      5.28 o 
   7  12   7       13.83       19.58      5.84 o 
   1  13   7      136.09      109.14      5.33 o 
   2  13   7      123.09      107.10      6.39 o 
   3  13   7      105.94       98.24      6.23 o 
   4  13   7       32.61       39.22      5.28 o 
   5  13   7       70.72       73.05      5.72 o 
   6  13   7        5.69       16.07      4.89 o 
   1  14   7       50.74       44.44      3.59 o 
   2  14   7      447.52      418.74     11.74 o 
   3  14   7       16.11       14.70      4.54 o 
   4  14   7       64.74       68.88      5.90 o 
   5  14   7      113.81      109.15      6.48 o 
   6  14   7        6.70       15.48      4.94 o 
   1  15   7      206.42      167.83      5.69 o 
   2  15   7      344.05      302.19      8.77 o 
   3  15   7       71.68       70.79      5.83 o 
   4  15   7        2.89        4.73      5.58 o 
   5  15   7       21.15       22.37      4.77 o 
   6  15   7       15.34       22.70      5.68 o 
   1  16   7       48.10       49.44      3.78 o 
   2  16   7       41.78       43.91      4.50 o 
   3  16   7       19.05       20.91      4.73 o 
   4  16   7        3.31       10.47      4.74 o 
   5  16   7       21.04       24.90      5.30 o 
   6  16   7       29.31       40.70      5.84 o 
   1  17   7      296.40      255.26      7.22 o 
   2  17   7       37.81       34.86      4.40 o 
   3  17   7        3.14        8.01      4.88 o 
   4  17   7        4.04       23.54     12.54 o 
   5  17   7        8.34       27.80      5.40 o 
   1  18   7      193.54      175.52      6.61 o 
   2  18   7      110.79      101.70      5.71 o 
   3  18   7       12.10       19.62      4.84 o 
   4  18   7       21.00       25.44      5.32 o 
   5  18   7       13.38       19.26      5.53 o 
   1  19   7       81.86       87.96      5.11 o 
   2  19   7       13.12       15.97      4.21 o 
   3  19   7       95.19       88.57      6.41 o 
   4  19   7       43.61       55.64      6.05 o 
   5  19   7       71.80       81.03      7.13 o 
   1  20   7       57.21       57.77      4.45 o 
   2  20   7      221.85      223.02      8.00 o 
   3  20   7       99.69      104.17      6.91 o 
   4  20   7        8.46       10.24      5.29 o 
   1  21   7       36.14       42.71      5.73 o 
   2  21   7       58.25       52.14      5.56 o 
   3  21   7       72.79       76.74      6.46 o 
   4  21   7        6.22        3.14      5.56 o 
   1  22   7      106.04      113.42      5.56 o 
   2  22   7        0.89        3.71      4.14 o 
   3  22   7       18.48       31.98      5.53 o 
   1  23   7       73.78       86.47      5.19 o 
   2  23   7      149.85      164.90      7.18 o 
   3  23   7       80.37       91.79      7.12 o 
   1  24   7       66.15       62.60      5.43 o 
   2  24   7        8.30       19.14      4.81 o 
   0   0   8     1772.17     1938.10     54.28 o 
   2   0   8      488.49      511.74     15.51 o 
   4   0   8      100.79       85.15      5.95 o 
   6   0   8       23.70       18.50      5.11 o 
   0   1   8      750.52      784.21     23.43 o 
   1   1   8      556.96      589.09     12.07 o 
   2   1   8      140.04      162.18      5.87 o 
   3   1   8       17.43       24.58      5.93 o 
   4   1   8        0.23       16.53      3.59 o 
   5   1   8       55.55       51.18      3.88 o 
   6   1   8        3.12        9.56      3.50 o 
   7   1   8       20.74       25.42      5.65 o 
   0   2   8      194.07      207.90      7.73 o 
   1   2   8      144.29      149.34      5.56 o 
   2   2   8       68.36       80.99      4.58 o 
   3   2   8      521.79      481.16     10.65 o 
   4   2   8      208.89      178.60      5.95 o 
   5   2   8       42.08       43.86      3.80 o 
   6   2   8       59.76       64.06      5.78 o 
   7   2   8       25.35       35.43      4.44 o 
   0   3   8      193.05      194.92      8.63 o 
   1   3   8       11.42       13.65      3.22 o 
   2   3   8      474.89      459.61     10.19 o 
   3   3   8      139.27      141.28      7.50 o 
   4   3   8        7.53       20.64      4.45 o 
   5   3   8       30.03       28.47      3.57 o 
   6   3   8      142.25      127.17      5.71 o 
   7   3   8       71.50       70.97      5.23 o 
   0   4   8     1431.22     1552.50     36.20 o 
   1   4   8      732.59      706.27     13.65 o 
   2   4   8       46.13       64.43      4.73 o 
   3   4   8       29.42       40.93      3.92 o 
   4   4   8       39.18       34.30      3.79 o 
   5   4   8       27.65       38.27      4.00 o 
   6   4   8       37.43       55.01      5.65 o 
   7   4   8        7.89       23.10      4.06 o 
   0   5   8       75.82       79.52      8.48 o 
   1   5   8      315.45      294.85      7.31 o 
   2   5   8      535.16      509.10     10.13 o 
   3   5   8      137.26      133.11      5.46 o 
   4   5   8        4.66       11.15      3.50 o 
   5   5   8       37.37       43.95      4.00 o 
   6   5   8       39.74       41.43      4.22 o 
   7   5   8       60.80       62.11      4.84 o 
   0   6   8      901.33      859.19     27.71 o 
   1   6   8       37.61       38.11      3.29 o 
   2   6   8      103.31      114.55      7.18 o 
   3   6   8      292.47      251.65      7.52 o 
   4   6   8      139.57      136.20      5.59 o 
   5   6   8        9.00       13.94      4.57 o 
   6   6   8       16.48       14.22      4.58 o 
   7   6   8      210.01      189.27      8.01 o 
   0   7   8       13.91       15.14      4.44 o 
   1   7   8       58.47       54.71      3.43 o 
   2   7   8      603.30      558.91     11.13 o 
   3   7   8       28.28       21.50      3.45 o 
   4   7   8       49.22       55.99      4.88 o 
   5   7   8       82.19       76.08      5.41 o 
   6   7   8       69.48       65.19      5.53 o 
   7   7   8       30.40       47.08      7.65 o 
   0   8   8      204.71      216.64      8.23 o 
   1   8   8      106.10      106.76      4.36 o 
   2   8   8       73.66       89.09      6.41 o 
   3   8   8       55.04       46.58      4.54 o 
   4   8   8        2.89       -1.25      3.62 o 
   5   8   8      128.65      117.83      6.34 o 
   6   8   8       41.79       54.43      5.33 o 
   7   8   8       66.64       79.83      7.22 o 
   0   9   8      317.35      300.38     11.32 o 
   1   9   8       40.87       37.01      3.71 o 
   2   9   8      205.83      208.91      8.15 o 
   3   9   8        5.22        4.09      4.65 o 
   4   9   8      294.31      237.47      9.19 o 
   5   9   8       10.58       19.64      5.61 o 
   6   9   8      221.43      208.99      9.29 o 
   0  10   8      244.84      203.04      9.21 o 
   1  10   8      221.69      199.39      6.63 o 
   2  10   8      135.57      120.62      6.60 o 
   3  10   8       11.64       12.15      4.68 o 
   4  10   8        2.19        5.18      4.78 o 
   5  10   8      106.19       93.24      6.18 o 
   6  10   8      163.70      160.95      8.53 o 
   0  11   8       81.46       68.95      6.22 o 
   1  11   8      160.75      154.40      7.21 o 
   2  11   8       28.41       28.19      4.74 o 
   3  11   8        7.19       11.22      4.67 o 
   4  11   8       16.05       12.29      4.89 o 
   5  11   8      113.70      100.51      6.47 o 
   6  11   8        9.93       28.85      5.98 o 
   0  12   8      358.47      296.66     17.39 o 
   1  12   8       16.96        8.87      3.15 o 
   2  12   8      105.55      104.15      6.40 o 
   3  12   8        5.97        7.44      4.66 o 
   4  12   8      137.95      121.01      7.34 o 
   5  12   8       54.07       53.81      5.57 o 
   6  12   8      200.20      194.04      9.37 o 
   0  13   8      282.75      256.61     10.82 o 
   1  13   8      251.94      216.54      9.85 o 
   2  13   8      206.86      196.08      8.17 o 
   3  13   8      113.53      115.83      6.83 o 
   4  13   8       25.48       30.63      5.38 o 
   5  13   8       54.61       52.47      6.08 o 
   6  13   8       23.83       30.62      5.72 o 
   0  14   8      198.81      151.72      8.64 o 
   1  14   8      186.33      185.09      6.93 o 
   2  14   8      132.12      113.33      6.74 o 
   3  14   8       33.21       37.87      5.24 o 
   4  14   8       18.79       30.11      6.09 o 
   5  14   8       25.39       30.79      5.92 o 
   6  14   8       25.27       27.58      6.56 o 
   0  15   8      294.35      256.13     22.48 o 
   1  15   8       39.06       40.30      5.82 o 
   2  15   8      186.74      184.50      8.16 o 
   3  15   8       96.28       97.87      6.73 o 
   4  15   8        1.51        6.11      5.06 o 
   5  15   8       17.29       15.08      5.64 o 
   0  16   8        8.65        9.67      5.09 o 
   1  16   8       65.71       62.20      5.32 o 
   2  16   8       37.89       41.26      5.80 o 
   3  16   8       47.87       48.68      6.91 o 
   4  16   8      120.37      127.39      9.39 o 
   5  16   8       14.44       25.48      5.92 o 
   0  17   8      102.20       90.33      7.25 o 
   1  17   8       73.37       64.43      4.95 o 
   2  17   8       46.25       46.76      6.03 o 
   3  17   8       17.74       19.73      5.06 o 
   4  17   8      142.44      158.00      8.44 o 
   5  17   8       16.92       20.30      6.16 o 
   0  18   8       78.80       73.37      6.91 o 
   1  18   8       63.66       70.63      5.60 o 
   2  18   8       62.13       67.00      7.48 o 
   3  18   8       35.12       57.77      5.88 o 
   4  18   8      100.78      118.66      7.80 o 
   0  19   8       36.62       38.02      5.34 o 
   1  19   8       25.86       20.83      4.61 o 
   2  19   8       13.48       13.04      4.81 o 
   3  19   8       16.80       21.49      5.31 o 
   4  19   8        4.83        8.39      5.67 o 
   0  20   8        3.34        4.99      4.70 o 
   1  20   8       42.12       47.58      5.08 o 
   2  20   8       21.25       16.74      5.19 o 
   3  20   8       97.35       92.97      7.04 o 
   0  21   8      136.52      145.91     18.42 o 
   1  21   8       53.35       56.22      5.18 o 
   2  21   8       27.31       26.03      6.46 o 
   3  21   8      106.42      120.84      7.85 o 
   0  22   8      102.79      117.57     11.27 o 
   1  22   8       27.74       29.25      4.81 o 
   2  22   8        0.41       -0.47      6.72 o 
   0  23   8       57.05       68.99      6.72 o 
   2   0   9      102.42      119.97      7.91 o 
   4   0   9      310.25      286.42     11.90 o 
   6   0   9       29.65       34.49      5.92 o 
   1   1   9      739.21      808.69     15.77 o 
   2   1   9       92.63      128.94      8.63 o 
   3   1   9      141.26      140.33      5.92 o 
   4   1   9      112.16      118.77      8.30 o 
   5   1   9        4.59        3.03      3.75 o 
   6   1   9        0.57        6.97      4.30 o 
   1   2   9      673.03      710.85     14.33 o 
   2   2   9      663.61      691.42     14.03 o 
   3   2   9       33.11       41.83      4.33 o 
   4   2   9      281.95      247.34      7.82 o 
   5   2   9        7.69        6.79      3.78 o 
   6   2   9       13.38       17.70      4.15 o 
   1   3   9      594.71      629.73     16.40 o 
   2   3   9        1.23       12.59      4.91 o 
   3   3   9       67.16       65.67      4.73 o 
   4   3   9      176.30      173.34      6.67 o 
   5   3   9       20.91       33.06      4.11 o 
   6   3   9       45.87       53.58      4.94 o 
   1   4   9      528.61      507.88     12.60 o 
   2   4   9        8.80       10.62      4.59 o 
   3   4   9      146.34      137.81      6.61 o 
   4   4   9      101.73       95.55      5.98 o 
   5   4   9      154.24      146.66      6.59 o 
   6   4   9       22.97       23.39      4.40 o 
   1   5   9       58.98       65.39      5.13 o 
   2   5   9      187.37      181.30      6.62 o 
   3   5   9      208.90      188.53      6.90 o 
   4   5   9        6.50        9.90      4.61 o 
   5   5   9       21.98       29.11      4.64 o 
   6   5   9       34.69       38.88      5.18 o 
   1   6   9      182.92      186.26      6.58 o 
   2   6   9      101.36      103.54     10.46 o 
   3   6   9       63.24       70.99      5.57 o 
   4   6   9       30.27       33.16      5.01 o 
   5   6   9       44.05       48.76      5.06 o 
   6   6   9       25.59       26.81      5.57 o 
   1   7   9       51.96       53.35      4.27 o 
   2   7   9      549.76      535.11     12.41 o 
   3   7   9        8.35        7.32      4.20 o 
   4   7   9      176.38      147.86      7.47 o 
   5   7   9      166.89      152.31      7.13 o 
   6   7   9       43.54       48.81      5.48 o 
   1   8   9       40.24       49.35      6.53 o 
   2   8   9      276.38      259.69      9.31 o 
   3   8   9      194.68      183.66      8.17 o 
   4   8   9        4.94        7.84      5.35 o 
   5   8   9      133.70      136.89      8.61 o 
   6   8   9       87.94       77.80      6.84 o 
   1   9   9      133.92      122.92      5.92 o 
   2   9   9      264.15      222.54      8.73 o 
   3   9   9       87.96       89.31      6.40 o 
   4   9   9        6.89        6.85      5.40 o 
   5   9   9        9.24       21.47      5.97 o 
   6   9   9       17.30       27.63      7.40 o 
   1  10   9       61.06       57.06      4.76 o 
   2  10   9       80.04       86.33      6.23 o 
   3  10   9      168.37      167.79      8.13 o 
   4  10   9       11.20       17.57      5.06 o 
   5  10   9      131.31      125.13      8.62 o 
   6  10   9       84.98       76.90      7.29 o 
   1  11   9       39.58       33.68      4.71 o 
   2  11   9       95.93       84.69      6.37 o 
   3  11   9        4.89       15.25      5.73 o 
   4  11   9        3.62        4.15      5.16 o 
   5  11   9      195.02      173.31     10.02 o 
   1  12   9      258.59      237.36      8.87 o 
   2  12   9       25.08       19.82      5.14 o 
   3  12   9       13.42       18.96      5.73 o 
   4  12   9        7.96        9.45      5.43 o 
   5  12   9       48.17       48.51      6.84 o 
   1  13   9       12.66       13.34      4.24 o 
   2  13   9        3.59        8.56      4.75 o 
   3  13   9       23.31       22.68      5.76 o 
   4  13   9        4.37        4.65      5.28 o 
   5  13   9       75.84       78.01      7.14 o 
   1  14   9       75.48       74.02      5.39 o 
   2  14   9      112.51      103.04      7.90 o 
   3  14   9       19.79       21.99      6.18 o 
   4  14   9        1.30        7.72      5.40 o 
   5  14   9       82.27       76.93      7.40 o 
   1  15   9       70.14       62.52      5.18 o 
   2  15   9      111.69       95.09      6.74 o 
   3  15   9       94.71      107.98      7.24 o 
   4  15   9       29.83       41.30      6.32 o 
   1  16   9        1.83        1.39      4.11 o 
   2  16   9      175.13      174.68     10.32 o 
   3  16   9        1.30       17.12      9.60 o 
   4  16   9       69.46       69.90      7.04 o 
   1  17   9       58.43       65.43      5.93 o 
   2  17   9       67.39       89.96      9.43 o 
   3  17   9       23.05       35.94      5.95 o 
   4  17   9       37.51       36.39      6.67 o 
   1  18   9       92.37       77.04      6.36 o 
   2  18   9       47.10       40.00      5.97 o 
   3  18   9       17.92       16.40      5.67 o 
   1  19   9       20.49       23.13      4.94 o 
   2  19   9        0.17       -3.25      5.10 o 
   1  20   9        3.68       17.09      4.75 o 
   2  20   9       28.79       35.17      6.11 o 
   0   0  10      876.34      882.58     29.63 o 
   2   0  10      135.15      136.59      9.01 o 
   4   0  10       72.17       77.23      7.74 o 
   6   0  10       24.96       32.68      7.11 o 
   0   1  10      558.93      612.86     18.84 o 
   1   1  10      165.98      185.47      7.85 o 
   2   1  10       21.64       30.76      5.21 o 
   3   1  10      209.59      193.78      7.95 o 
   4   1  10       40.39       51.61      5.50 o 
   5   1  10       42.93       47.61      5.49 o 
   6   1  10       30.33       44.42      5.68 o 
   0   2  10      676.05      690.98     20.48 o 
   1   2  10      309.91      351.34     11.95 o 
   2   2  10      117.61      123.71      6.81 o 
   3   2  10       14.93       23.20      7.08 o 
   4   2  10       23.96       42.37      5.32 o 
   5   2  10       49.68       54.12      5.67 o 
   6   2  10       24.80       32.06      5.70 o 
   0   3  10      117.41      135.84      8.85 o 
   1   3  10      268.67      310.70     11.17 o 
   2   3  10       68.94       83.04      7.75 o 
   3   3  10       15.47       16.47      4.77 o 
   4   3  10      163.58      149.93      7.30 o 
   5   3  10       57.89       68.30      5.91 o 
   0   4  10      610.44      616.62     19.01 o 
   1   4  10      180.43      180.91      6.96 o 
   2   4  10       45.10       46.50      5.68 o 
   3   4  10       31.32       44.82      5.47 o 
   4   4  10       23.70       15.17      6.32 o 
   5   4  10       17.49       14.03      5.04 o 
   0   5  10      224.10      212.64     12.87 o 
   1   5  10       46.83       32.88      9.16 o 
   2   5  10      134.76      134.34      7.21 o 
   3   5  10      183.13      187.72      9.20 o 
   4   5  10       11.73        9.96      4.79 o 
   5   5  10        3.26        8.75      5.03 o 
   0   6  10      656.74      598.24     33.81 o 
   1   6  10       30.22       37.30      5.58 o 
   2   6  10       18.59       32.30      5.92 o 
   3   6  10      148.19      126.18      8.07 o 
   4   6  10        8.62        9.92      5.65 o 
   5   6  10        0.36        6.98      5.99 o 
   0   7  10      227.40      202.37     12.89 o 
   1   7  10      105.21       94.08      8.08 o 
   2   7  10      307.12      292.96     11.44 o 
   3   7  10        7.83        4.33      5.40 o 
   4   7  10       31.48       27.34      6.12 o 
   5   7  10       36.67       41.64      6.69 o 
   0   8  10        8.60       15.70      6.10 o 
   1   8  10      132.29      134.97      7.81 o 
   2   8  10       64.92       75.19      7.02 o 
   3   8  10       67.63       67.80      6.99 o 
   4   8  10       14.63       15.08      6.13 o 
   5   8  10       28.67       36.24      6.64 o 
   0   9  10      259.67      245.44     23.32 o 
   1   9  10       23.68       25.19      4.99 o 
   2   9  10       53.64       52.40      5.89 o 
   3   9  10       46.43       40.82      6.30 o 
   4   9  10       93.68       91.25      7.89 o 
   5   9  10        9.03       11.34      6.38 o 
   0  10  10       16.54       16.39      6.17 o 
   1  10  10       56.85       63.43      6.62 o 
   2  10  10       15.79       14.37      5.21 o 
   3  10  10       33.64       26.75      5.59 o 
   4  10  10        2.78       11.10      6.31 o 
   5  10  10       64.18       53.45      7.61 o 
   0  11  10      137.53      116.89      8.88 o 
   1  11  10      186.03      164.86      9.19 o 
   2  11  10        2.63       16.04      5.25 o 
   3  11  10       31.57       25.68      5.68 o 
   4  11  10        5.34        0.96      5.86 o 
   0  12  10       54.89       50.52      7.24 o 
   1  12  10       58.87       68.81      5.89 o 
   2  12  10       32.59       42.53      5.92 o 
   3  12  10        7.91       15.98      5.65 o 
   4  12  10        3.95       10.39      5.92 o 
   0  13  10       55.07       51.38      9.08 o 
   1  13  10       82.74       78.33      7.46 o 
   2  13  10      129.14      125.16      7.73 o 
   3  13  10       10.75       15.95      5.78 o 
   4  13  10        6.66        6.12      5.97 o 
   0  14  10       11.97       19.92      7.07 o 
   1  14  10      101.87      106.18      6.92 o 
   2  14  10       51.53       62.69      6.37 o 
   3  14  10       20.52       25.78      5.96 o 
   0  15  10      342.53      293.50     16.99 o 
   1  15  10       47.85       44.90      6.35 o 
   2  15  10       33.67       34.59      6.07 o 
   3  15  10       46.36       58.76      6.96 o 
   0  16  10      262.91      251.96     20.17 o 
   1  16  10       24.39       32.16      6.15 o 
   2  16  10        0.34       -7.47      9.09 o 
   0  17  10      281.00      247.96     19.91 o 
   1  17  10        5.42        6.90      5.81 o 
   2  17  10        1.84        2.36      5.70 o 
   0  18  10       31.20       29.01      7.90 o 
   1  18  10        6.86        4.12      6.03 o 
   2   0  11       80.22       76.73     10.18 o 
   4   0  11       23.79       20.26      8.65 o 
   1   1  11      386.82      373.40     18.06 o 
   2   1  11       29.17       34.75      6.59 o 
   3   1  11      173.19      148.41      8.66 o 
   4   1  11       49.75       46.21      6.69 o 
   1   2  11      248.42      276.78      9.82 o 
   2   2  11        0.58        8.11      5.34 o 
   3   2  11       72.80       89.34      7.30 o 
   4   2  11       26.69       24.07      5.44 o 
   1   3  11      146.89      153.84      6.35 o 
   2   3  11      108.66      117.09      7.16 o 
   3   3  11       13.67       29.58      7.31 o 
   4   3  11       25.57       23.40      6.07 o 
   1   4  11       59.17       54.93      5.29 o 
   2   4  11       66.56       85.20     11.32 o 
   3   4  11      180.36      163.00      8.23 o 
   4   4  11       27.15       21.39      6.80 o 
   1   5  11       27.46       37.19      6.00 o 
   2   5  11       10.96       22.66      7.35 o 
   3   5  11        7.66       18.45      6.02 o 
   4   5  11       43.01       55.28      7.10 o 
   1   6  11       30.35       38.03     10.41 o 
   2   6  11      237.59      223.82     10.58 o 
   3   6  11      115.09      123.96      8.66 o 
   4   6  11       44.79       52.10      8.84 o 
   1   7  11        4.65       10.24      6.52 o 
   2   7  11       34.09       29.60      9.01 o 
   3   7  11       37.67       45.62      7.06 o 
   4   7  11      102.06      103.03      8.60 o 
   1   8  11        9.67        5.67      6.40 o 
   2   8  11       10.95       15.72      6.11 o 
   3   8  11       81.08       73.18      7.65 o 
   4   8  11       45.11       45.08      7.40 o 
   1   9  11       13.99        8.91      6.50 o 
   2   9  11       15.98       14.59      6.35 o 
   3   9  11       33.71       27.54      6.80 o 
   1  10  11       74.20       66.24      8.15 o 
   2  10  11       28.94       27.47      6.49 o 
   3  10  11      195.68      164.89      9.94 o 
   1  11  11        2.31        6.13      5.88 o 
   2  11  11        0.15       14.78      6.34 o 
   3  11  11       50.67       45.62      7.63 o 
   1  12  11        5.22       10.27      7.22 o 
   2  12  11       37.59       45.52      6.19 o 
   1  13  11       10.71       16.43      7.35 o 
   2  13  11       37.14       52.11      6.56 o 
   1  14  11       34.47       36.05      8.25 o 
   0   0  12      484.67      490.02     31.59 o 
   2   0  12       92.04      114.33     12.10 o 
   0   1  12      197.48      216.56     21.32 o 
   1   1  12      165.18      150.73      9.52 o 
   2   1  12       63.67       82.37      8.08 o 
   3   1  12        5.85       15.15      8.34 o 
   0   2  12      147.61      140.19     17.79 o 
   1   2  12       98.09      101.03     11.50 o 
   2   2  12       23.72       25.31      7.98 o 
   3   2  12       42.11       49.05     15.64 o 
   0   3  12      192.61      175.94     19.70 o 
   1   3  12       43.97       50.42     13.85 o 
   2   3  12       21.55       21.13      7.71 o 
   3   3  12       37.53       46.28     11.90 o 
   0   4  12       80.57       71.44     15.44 o 
   1   4  12       78.51       85.42     15.29 o 
   2   4  12        0.24        0.32      7.32 o 
   0   5  12        5.86       27.29      9.26 o 
   1   5  12       15.02       30.23      9.54 o 
   2   5  12       23.08       27.63      6.91 o 
   0   6  12      154.41      159.10     13.17 o 
   1   6  12       23.68       20.79      7.15 o 
   2   6  12      105.47      108.99      8.65 o 
   0   7  12      131.70      141.56     12.79 o 
   1   7  12       41.64       41.99      7.97 o 
   2   7  12       22.71       22.39      7.39 o 
   0   8  12       18.08       25.15      9.79 o 
   1   8  12       45.44       37.71      7.93 o 
   0   9  12      148.34      145.10     13.52 o 
   1   9  12       69.84       65.28      8.90 o 
                                                 
